# Supplementary material for: Life Satisfaction and Morbidity among Postmenopausal Women
Source: PLoS One. 2016 Jan 22;11(1):e0147521. doi: 10.1371/journal.pone.0147521 (PMC4723073; doi:10.1371/journal.pone.0147521)
Supplement: S1 Dataset — (XLSX) [file pone.0147521.s001.xlsx]

## Sheet: Taul1
Identification	Age (years)	Height (cm)	Weight (kg)	BMI (kg/m2)	Number of diseases	4-category number of diseases	3-category smoking	3-category alcohol use	2-category physical activity	2-category marital status	LS-scale	3-category LS	Infectious diseases	Neoplasms	Endocrine and metabolism disorders	Mental and behavioural disorders	Neurological disorders	Eye diseases	Cardiovascular diseases	Respiratory diseases	Digestive system disorders	Skin diseases	Musculosceletal diseases	Genitourinary diseases	Other diseases
1	60.4	161	82	31.63	3	2	0	1	0	1	7	2	0	0	0	1	0	0	1	0	0	0	1	0	0
2	62.5	153	85	36.31	1	1	0	0	0	0	5	1	0	0	0	0	0	0	0	0	0	0	1	0	0
3	60.6	157	64	25.96	1	1	0	0	0	1	7	2	0	0	0	0	0	0	1	0	0	0	0	0	0
4	58	162	59	22.48	2	1	0	1	1	1	7	2	0	0	1	0	0	0	1	0	0	0	0	0	0
5	57.9	157	68	27.59	6	3	0	0	1	1	9	2	0	0	1	0	0	0	1	0	0	0	1	0	0
6	58.3	164	58	21.56	2	1	0	1	1	1	9	2	0	0	0	0	0	0	0	0	0	0	1	0	1
7	64.2	154	79	33.31	3	2	0	1	1	1	7	2	0	0	1	0	0	0	1	0	0	0	0	0	0
8	59.1	163	72	27.1	2	1	0	1	1	1	10	2	0	0	0	0	0	0	1	0	0	0	1	0	0
9	63.5	162	83	31.63	6	3	0	1	1	0	7	2	0	0	1	0	0	0	1	0	0	0	1	0	0
11	60.5	165	75	27.55	1	1	0	1	1	1	5	1	0	0	1	0	0	0	0	0	0	0	0	0	0
12	63.9	164	61	22.68	2	1	0	0	1	1	4	1	0	0	1	0	0	0	0	0	0	0	1	0	0
13	63.8	164	65	24.17	4	2	0	0	1	1	6	1	0	0	1	0	0	0	1	0	0	0	1	0	0
14	60.2	160	100	39.06	4	2	0	1	0	1	7	2	0	0	1	0	0	0	1	0	0	0	1	0	0
15	59.7	156	57	23.42	2	1	0	1	1	1	6	1	0	0	0	0	0	0	0	0	0	0	1	0	0
17
18	60.9	171	75	25.65	4	2	0	1	0	1	6	1	0	0	1	0	0	0	0	0	0	0	1	0	1
19	64.5	150	70	31.11	1	1	0	0	1	1	8	2	0	0	1	0	0	0	0	0	0	0	0	0	0
20	59.1	165	90	33.06	1	1	0	0	0	1	11	2	0	0	1	0	0	0	0	0	0	0	0	0	0
21	59.2	164	75	27.89	4	2	0	1	0	1	6	1	0	0	1	0	0	0	1	0	0	0	1	0	0
22	60.7	149	72	32.43	5	3	0	0	0	1	10	2	0	0	1	0	0	0	1	0	0	0	1	0	0
23
24	60.1	165	86	31.59	5	3	0	1	1	1	7	2	0	1	1	0	0	0	1	0	0	0	1	0	0
25	63.2	157	82	33.27	2	1	0	0	1	0	7	2	0	0	1	0	0	0	0	0	0	0	0	0	0
26	58.5	163	70	26.35	2	1	1	1	1	1	5	1	0	0	0	0	0	0	0	0	0	0	1	0	0
27	60.5	164	74	27.51	2	1	0	1	0	0	6	1	0	0	0	0	0	0	0	0	0	0	1	0	0
28	62.6	157	65	26.37	1	1	0	0	0	1	6	1	0	0	1	0	0	0	0	0	0	0	0	0	0
29	66.4	162	65	24.77	5	3	0	0	1	1	9	2	0	0	1	1	0	0	0	0	0	0	1	0	0
30	61.8	156	67	27.53	1	1	0	0	1	1	6	1	0	0	0	0	0	0	1	0	0	0	0	0	0
31	59.5	155	51	21.23	2	1	0	1	1	1	10	2	0	0	1	0	0	0	1	0	0	0	0	0	0
32	59.6	166	80	29.03	3	2	0	1	1	1	5	1	0	0	0	0	0	0	0	0	0	0	1	0	0
33	57.6	165	61	22.41	1	1	0	1	0	1	7	2	0	0	0	0	0	0	0	0	0	0	1	0	0
34	58	158	67	26.84	2	1	0	1	0	1	16	3	0	0	1	0	0	0	0	0	0	0	1	0	0
35	62.1	161	75	28.93	1	1	0	1	1	1	6	1	0	1	0	0	0	0	0	0	0	0	0	0	0
36
37
38	59.8	163	90	33.87	2	1	0	0	0	1	7	2	0	0	0	0	0	0	1	1	0	0	0	0	0
39
40	63.5	157	64	25.96	0	0	0	1	1	1	7	2	0	0	0	0	0	0	0	0	0	0	0	0	0
41	61.8	159	77	30.46	2	1	0	0	1	0	7	2	0	0	0	1	0	0	1	0	0	0	0	0	0
42
43	65.9	165	65	23.88	4	2	0	0	1	1	7	2	0	0	1	0	0	0	1	0	0	0	1	0	0
44	63.9	162	65	24.77			1	1	0	1	6	1	0	0	0	0	0	0	0	0	0	0	0	0	0
46	63.9	163	70	26.35	3	2	0	0	1	1	6	1	0	0	1	0	0	0	0	0	0	0	1	0	0
47	64.4	163	63	23.71	2	1	0	1	1	0	6	1	0	0	1	0	0	0	0	0	0	0	1	0	0
48	60.5	172	83	28.06	4	2	0	1	1	1	5	1	0	0	1	0	0	0	1	0	0	0	1	0	0
49	59.3		102		3	2	0	1	0	1	10	2	0	1	0	0	0	0	1	0	0	0	0	0	1
50	64.4	159	103	40.74	5	3	0	0	1	1	5	1	1	0	0	0	0	0	1	0	0	0	1	0	0
51	60.7	164	63	23.42	1	1	0	0	1	0	7	2	0	0	0	0	0	0	1	0	0	0	0	0	0
52	66.3	155	56	23.31	7	3	0	0	1	0	7	2	0	0	1	0	0	0	0	1	1	0	0	1	0
53	61.6	164	78	29	3	2	0			1	7	2	0	0	1	0	0	0	1	1	0	0	0	0	0
54	60.5	159	54	21.36	1	1	0	1	1	1	8	2	0	0	0	0	0	0	0	0	0	0	1	0	0
57	61.6	153	70	29.9	3	2	0	0	0	0	6	1	0	1	1	0	0	0	0	0	0	0	1	0	0
58	63.1	159	74	29.27	5	3	0	0	0	0	15	3	0	0	0	1	1	0	0	1	0	0	1	0	0
59
60	63.8	164	70	26.03	2	1	0	0	1	1	7	2	0	0	1	0	0	0	0	0	0	0	1	0	0
61	64.2	157	54	21.91	2	1	0	1	1	1	7	2	0	1	1	0	0	0	0	0	0	0	0	0	0
62	63		68		2	1	0	2	0	0	11	2	0	0	1	0	0	0	0	0	0	0	1	0	0
63	57.5	161	69	26.62	1	1	0	0	1	1	5	1	0	1	0	0	0	0	0	0	0	0	0	0	0
64	60.3	161	80	30.86	3	2	0	0	1	0	10	2	0	0	1	0	0	0	1	0	0	0	1	0	0
65	58.3	166	65	23.59	2	1	0	0	1	1	9	2	0	0	0	0	0	0	0	0	0	0	1	0	0
66	65.3	164	70	26.03	1	1	0	1	1	0	6	1	0	0	0	0	0	0	1	0	0	0	0	0	0
67	65.8	163	72	27.1	1	1	0	0	1	1	6	1	0	0	1	0	0	0	0	0	0	0	0	0	0
68	62.7	150	60	26.67	2	1	0	0	1	0	12	3	0	0	1	0	0	0	1	0	0	0	0	0	0
69	59.7	173	76	25.39	3	2	0	0	1	1	6	1	0	0	1	0	0	0	1	0	0	0	1	0	0
70	66.4				3	2			0	1	9	2	0	0	1	0	0	0	0	0	1	0	1	0	0
71	60.2	163	72	27.1	3	2	0	0	1	1	7	2	0	0	1	0	0	0	1	0	0	0	1	0	0
72	63.8	165	85	31.22	2	1	0	0	1	0	6	1	0	0	0	0	0	0	0	0	0	0	1	0	0
73	61.4	165	80	29.38	6	3	0	0	1	1	12	3	0	0	1	0	0	0	1	0	0	0	1	0	0
74	63.5	153	63	26.91	1	1	0	0	1	0	7	2	0	0	1	0	0	0	0	0	0	0	0	0	0
75
76	66.7	162	66	25.15	5	3	0	1	0	1	4	1	0	0	1	0	0	0	1	0	1	0	1	0	0
77	58.8	156	57	23.42	0	0	0	1	1	1	5	1	0	0	0	0	0	0	0	0	0	0	0	0	0
79
80	58.3	168	75	26.57	2	1	0	1	1	1	7	2	0	0	1	0	0	0	0	0	0	0	1	0	0
81	57.6	159	64	25.32	2	1	0	0	1	1	7	2	0	0	0	0	0	0	0	0	0	0	1	0	0
82
83	60.7	155	60	24.97	0	0	0	1	1	1	7	2	0	0	0	0	0	0	0	0	0	0	0	0	0
84	59.9	164	69	25.65	0	0	0	1	1	1	7	2	0	0	0	0	0	0	0	0	0	0	0	0	0
85	61	160	70	27.34	5	3	0	0	1	1	7	2	0	0	1	0	0	0	1	1	1	0	1	0	0
86	58.3	154	79	33.31	4	2	0	0	1	1	7	2	0	0	1	0	0	0	1	1	0	0	1	0	0
87	67.2	154	71	29.94	4	2	0	0	0	1	12	3	0	0	0	0	0	0	0	0	0	1	1	0	0
88	59.2	170	85	29.41	0	0	0	0	1	1	5	1	0	0	0	0	0	0	0	0	0	0	0	0	0
89	65.2	150	58	25.78	1	1	0	1	1	1	7	2	0	0	0	0	0	0	0	0	0	0	1	0	0
90	58.9	160	75	29.3	2	1	0	1	1	1	7	2	0	0	1	0	0	0	1	0	0	0	0	0	0
91	66.3	154	80	33.73	3	2	0	1	1	1			0	0	0	0	0	0	1	1	0	0	0	0	0
92	57.9	168	56	19.84	0	0	2	1	0	1	12	3	0	0	0	0	0	0	0	0	0	0	0	0	0
93	62.6	168	80	28.34	1	1	0	1	1	1	6	1	0	0	1	0	0	0	0	0	0	0	0	0	0
94	61.9	154	60	25.3	4	2	0	0	0	1	16	3	0	1	0	0	0	0	0	0	0	0	1	0	0
95	66.9		65		2	1	0	1	1	0	10	2	0	0	0	0	0	0	1	0	0	0	1	0	0
96	59.9	157	63	25.56	2	1	0	0	1	0	8	2	0	0	0	0	0	0	0	1	0	0	1	0	0
97	63.3	161	114	43.98	2	1	0	1	0	1	14	3	0	0	0	0	0	0	1	0	0	0	1	0	0
98	63.1	166	70	25.4	0	0	0	1	1	0	7	2	0	0	0	0	0	0	0	0	0	0	0	0	0
99	59.6	161	85	32.79	3	2	0	0	1	1	6	1	0	0	1	0	0	0	1	0	0	0	1	0	0
100	60.2	178	92	29.04	2	1	0	0	1	0			0	0	1	0	0	0	1	0	0	0	0	0	0
101	60.9	158	65	26.04	3	2	0	1	0	1	6	1	0	0	1	0	0	0	1	0	0	0	0	0	0
102	57.7	154	62	26.14	0	0	0	1	1	1	6	1	0	0	0	0	0	0	0	0	0	0	0	0	0
104	61.7	166	85	30.85	2	1	0	0	0	1	9	2	0	0	0	0	0	0	0	0	0	0	1	0	0
105	59.7	172	81	27.38	3	2	2	0	1	1	14	3	0	0	1	0	0	0	0	1	0	0	1	0	0
106
107	58.9	165	62	22.77	4	2	0	1	1	1	5	1	0	0	0	0	0	1	1	0	0	0	1	0	0
108	65.6	154	54	22.77	5	3	0	1	1	0	14	3	0	1	1	0	0	0	0	0	1	0	1	0	0
109
110	61.7	162	66	25.15	5	3	0	0	1	1	7	2	0	0	1	0	0	0	0	1	0	0	1	0	0
111	63.2	175	77	25.14	3	2	0	0	1	1	4	1	0	0	0	0	0	0	0	1	1	0	0	1	0
112	63.9	158	58	23.23	0	0	0	0	0	1	12	3	0	0	0	0	0	0	0	0	0	0	0	0	0
113	62.8	155	60	24.97	1	1	0	0	1	0	7	2	0	0	0	0	0	0	1	0	0	0	0	0	0
114	64.9	152	48	20.78	2	1	1	1	1	1	6	1	1	0	0	0	0	0	0	1	0	0	0	0	0
115	60	174	64	21.14	1	1	0	1	1	1	9	2	0	0	1	0	0	0	0	0	0	0	0	0	0
116	59.7	159	68	26.9	0	0	0	1	1	1	4	1	0	0	0	0	0	0	0	0	0	0	0	0	0
117	63.7	155	48	19.98			0	1	0	1	9	2	0	0	0	0	0	0	0	0	0	0	0	0	0
118	61.3	156	61	25.07	5	3	0	1	1	1	6	1	0	0	0	0	0	0	1	0	0	0	1	0	1
119	62.3	158	77	30.84	1	1	0	0	1	0	10	2	0	0	1	0	0	0	0	0	0	0	0	0	0
120	63.2	165	82	30.12	0	0	2	2	1	0	6	1	0	0	0	0	0	0	0	0	0	0	0	0	0
121
122
123	60.8	151	68	29.82	0	0	0	0	1	1			0	0	0	0	0	0	0	0	0	0	0	0	0
125	61.8		70		3	2	0	0	1	0	10	2	0	0	1	0	0	0	0	0	0	0	1	0	0
126	66.4	163	61	22.96	1	1	0	0	0	1	7	2	0	0	0	0	0	0	0	0	1	0	0	0	0
127
128	67.1	154	80	33.73	3	2	0	1	1	0	6	1	0	0	1	0	0	0	1	1	0	0	0	0	0
129	60.7	156	70	28.76			1	1	1	1	16	3	0	0	0	0	0	0	0	0	0	0	0	0	0
130
131	67	162	90	34.29	4	2	0	0	1	1	5	1	0	0	1	0	0	0	1	0	0	0	0	0	0
132	59.9	149	66	29.73	6	3	0	0	0	1	10	2	0	0	1	0	0	0	1	0	1	0	1	0	0
133
135	63.7	164	75	27.89	1	1	0	0	1	0	10	2	0	0	1	0	0	0	0	0	0	0	0	0	0
136	61.7	162	72	27.43	1	1	0	0	1	1	7	2	0	0	0	0	0	0	0	0	0	0	1	0	0
137	59.6	162	70	26.67	1	1	0	2	1	1	7	2	0	0	0	0	0	0	1	0	0	0	0	0	0
138	61.1	150	75	33.33			0	1	0	1	9	2	0	0	0	0	0	0	0	0	0	0	0	0	0
139	64.6	163	65	24.46	2	1	0	0	1	1	7	2	0	0	1	0	0	0	1	0	0	0	0	0	0
141	65.8	157	80	32.46	1	1	0	1	0	0	7	2	0	0	0	0	0	0	0	0	0	0	1	0	0
142
143	59.6	157	68	27.59	1	1	0	0	1	1	5	1	0	0	1	0	0	0	0	0	0	0	0	0	0
144	63.9	150	59	26.22	1	1	0	0	1	1	7	2	0	0	0	0	0	0	0	0	0	0	1	0	0
145	65.8	159	88	34.81	1	1	0	0	1	1	7	2	0	0	0	0	0	0	0	0	0	0	1	0	0
146	59.7	165	75	27.55	1	1	0	1	1	1	14	3	0	0	0	0	0	0	0	0	0	0	1	0	0
147	66.8	169	74	25.91	1	1	0	0	1	0			0	0	1	0	0	0	0	0	0	0	0	0	0
148	57.4	164	65	24.17	2	1	0	1	1	1	9	2	0	0	1	0	0	0	0	0	0	0	0	0	0
149	61	159	75	29.67	4	2	0	1	1	1	9	2	0	0	1	0	0	0	1	0	0	0	1	0	0
150	64.5	164	57	21.19			0	1	0	0	16	3	0	0	0	0	0	0	0	0	0	0	0	0	0
151	63.2	165	70	25.71	2	1	0	1	1	0	9	2	0	0	0	0	0	0	1	0	0	0	1	0	0
152	60	159	80	31.64	4	2	1	1	1	0	17	3	0	0	0	0	0	0	0	0	0	0	1	0	1
154	60.1	167	76	27.25	2	1	0	0	1	0	9	2	0	0	0	0	0	0	0	0	0	0	1	0	0
155	61.9	159	56	22.15	1	1	0	1	1	0	7	2	0	0	1	0	0	0	0	0	0	0	0	0	0
156	58.9	160	73	28.52			0	1	0	0			0	0	0	0	0	0	0	0	0	0	0	0	0
157	61.8	151	87	38.16	6	3	0	0	1	1	7	2	0	1	0	0	0	0	1	1	1	0	1	0	0
158	57.9	156	49	20.13	0	0	0	1	0	1	7	2	0	0	0	0	0	0	0	0	0	0	0	0	0
159	59.6	156	55	22.6	0	0	0	0	1	1	7	2	0	0	0	0	0	0	0	0	0	0	0	0	0
160	58.5	155	67	27.89	4	2	0	1	1	1	9	2	0	0	1	0	0	0	0	0	0	0	1	0	0
161	62.5	159	52	20.57	4	2	1	0	1	1	14	3	0	0	1	1	0	0	1	0	0	0	0	1	0
162	59.7	165	70	25.71	1	1	0	1	1	1	6	1	0	0	0	0	0	0	0	0	0	0	1	0	0
163	66.3				2	1	0	1	0	0	10	2	0	0	1	0	0	0	0	0	0	0	0	0	0
164	63.9	165	68	24.98	0	0	0	0	1	0	4	1	0	0	0	0	0	0	0	0	0	0	0	0	0
165	62	150	75	33.33			0	0	0	1	4	1	0	0	0	0	0	0	0	0	0	0	0	0	0
166	63.1				3	2	0	1	0	1	7	2	0	0	1	0	0	0	1	0	0	0	1	0	0
167	59.6	158	86	34.45	4	2	2	0	1	0	6	1	0	0	1	1	0	0	1	0	1	0	0	0	0
168
169
170
171	66.8	164	61	22.68	0	0	0	1	1	1	10	2	0	0	0	0	0	0	0	0	0	0	0	0	0
172	62.9	165	79	29.02	2	1	0	0	0	1	7	2	0	0	1	0	0	0	0	0	0	0	0	0	0
173	63.3	160	71	27.73	3	2	0	1	1	1	7	2	0	0	1	0	0	0	1	0	0	0	1	0	0
174	58.3	161	57	21.99	0	0	0	0	1	1	4	1	0	0	0	0	0	0	0	0	0	0	0	0	0
175	65.3	168	65	23.03	2	1	0	0	1	1	7	2	1	0	0	0	0	0	0	1	0	0	0	0	0
176	57.9	152	64	27.7	1	1	0	0	1	1	11	2	0	0	0	0	0	0	1	0	0	0	0	0	0
177	64.1	159	55	21.76	6	3	0	0	0	0	5	1	0	0	0	0	0	0	1	0	0	0	1	1	0
178
179	58.3	157	106	43	8	3	0	0	0	1	6	1	0	1	0	0	0	1	1	0	0	0	1	0	0
180
181	60.9				2	1	0	1	0	1	13	3	0	0	0	0	1	0	0	0	0	0	1	0	0
182	63.9	154	68	28.67	3	2	0	0	1	0	7	2	0	0	1	0	0	0	0	0	0	0	1	0	0
183	57.5	152	62	26.84	1	1	0	0	0	1	6	1	0	0	0	0	0	0	0	0	0	0	1	0	0
184	63.7	158	85	34.05	4	2	0	1	1	1	6	1	0	0	1	0	0	0	1	0	0	0	1	0	0
185	60.9	152	68	29.43	2	1	0	0	1	0	5	1	0	0	0	0	0	0	0	0	0	0	1	0	0
186	65.8	160	61	23.83	2	1	1	0	1	0	6	1	0	0	0	0	0	0	1	0	0	1	0	0	0
187
188
189	58.3	155	80	33.3	0	0	0	0	1	1	7	2	0	0	0	0	0	0	0	0	0	0	0	0	0
190
191	59.9				3	2	2	1	1	1	7	2	0	0	1	0	0	0	1	0	0	0	1	0	0
192
193	67	161	72	27.78	0	0	1	1	1	0	7	2	0	0	0	0	0	0	0	0	0	0	0	0	0
194	62.6								0				0	0	0	0	0	0	0	0	0	0	0	0	0
195	63.6	153	54	23.07			0	1	0	1	6	1	0	0	0	0	0	0	0	0	0	0	0	0	0
196	57.9	161	66	25.46	3	2	0	2	1	1	6	1	0	0	0	0	0	0	1	1	0	0	1	0	0
197	59.4	160	67	26.17	1	1	2	1	0	1	9	2	0	0	0	0	0	0	0	0	0	0	1	0	0
198	66.9	150	62	27.56	3	2	0	1	0	0	17	3	0	0	1	0	0	0	1	0	0	0	0	0	0
199	62.1	154	59	24.88	5	3	0	1	1	1	7	2	0	0	1	1	0	0	0	0	0	0	1	0	0
200
201	60.2	159	66	26.11	4	2	0	0		0	7	2	0	0	0	0	0	0	1	1	0	0	0	0	1
202
203	58.7	163	70	26.35	2	1	0	0	1	0	14	3	0	0	1	0	0	0	0	0	0	0	1	0	0
204	67.2	169	101	35.36	2	1	0	0	0	1	7	2	0	0	0	0	0	0	1	0	0	0	1	0	0
205	60.8	162	72	27.43	4	2	0	0	1	0	7	2	0	0	0	0	0	0	1	0	1	0	1	0	0
206	65.5	148	65	29.67	0	0	0	0	1	0			0	0	0	0	0	0	0	0	0	0	0	0	0
207	59.6	159	68	26.9	1	1	0	1	1	0	9	2	0	1	0	0	0	0	0	0	0	0	0	0	0
208	60.1	162	73	27.82	3	2	0	1	1	1	10	2	0	0	0	0	0	0	0	0	0	0	1	0	0
209	64.5	159	89	35.2	3	2	0	1	1	1	5	1	0	0	1	0	0	0	1	0	0	0	1	0	0
210	59.3	157	65	26.37	1	1	0	0	1	1	7	2	0	0	0	0	0	0	1	0	0	0	0	0	0
211
212	60.8	163	78	29.36	2	1	0	1	1	1	6	1	0	0	0	0	0	0	0	1	0	0	1	0	0
213	67.1	170	92	31.83	9	3	0	1	1	1	9	2	0	0	1	0	0	0	1	1	1	0	1	0	0
214
215	60.8	162	79	30.1			0	1	0	0	7	2	0	0	0	0	0	0	0	0	0	0	0	0	0
216	59.3	163	85	31.99	1	1	1		0	1	13	3	0	0	0	0	0	0	0	0	0	0	1	0	0
217	64.3	162	56	21.34	2	1	0	0	1	1	7	2	0	0	1	0	0	0	0	1	0	0	0	0	0
218
219	62.9	163	72	27.1	3	2	0	0	0	0	16	3	0	0	0	0	0	0	0	1	0	0	1	0	0
220	63	159	57	22.55	2	1	0	1	1	0	10	2	0	0	0	0	0	0	1	0	0	0	1	0	0
221	59	162	71	27.05	2	1	0	1	1	1	6	1	0	0	0	0	0	0	0	1	0	0	1	0	0
222	57.5	170	63	21.8	1	1	0	1	1	1	11	2	0	0	0	0	0	0	1	0	0	0	0	0	0
223	60.8	163			5	3	0		0	0			0	0	1	0	1	0	1	0	0	0	1	0	0
224	67.4	158	55	22.03	0	0	0	1	1	0	10	2	0	0	0	0	0	0	0	0	0	0	0	0	0
226	60.8	153	56	23.92	1	1	0	1	0	1	10	2	0	0	1	0	0	0	0	0	0	0	0	0	0
227	67	163	100	37.64	1	1	0	0	0	1	7	2	0	0	0	0	0	0	1	0	0	0	0	0	0
228	64.2	165	70	25.71	2	1	0	0	0	1	5	1	0	0	1	0	0	0	0	0	0	0	1	0	0
229	60.3	168	69	24.45	1	1	0	1	1	1	7	2	0	0	0	1	0	0	0	0	0	0	0	0	0
230	66.4	162	68	25.91	1	1	0	1	0	1			0	0	0	0	0	0	1	0	0	0	0	0	0
231
232	57.5	163	77	28.98	0	0	0	0	1	0	7	2	0	0	0	0	0	0	0	0	0	0	0	0	0
233	67.1	160	77	30.08	5	3	0	0	1	0	10	2	0	0	1	0	0	1	1	0	0	0	1	0	0
234
235	57.8	171	75	25.65	2	1	0	0	0	0	7	2	0	1	0	0	0	0	0	1	0	0	0	0	0
236	62.2	160	82	32.03	1	1	0	0	0	1	6	1	0	0	0	0	0	0	0	0	0	0	0	1	0
237	60.9	158	90	36.05	3	2	0	1	1	0	9	2	0	0	1	0	0	0	0	0	0	0	1	0	0
238
239	61.9	161	67	25.85	1	1	0	1	1	1	6	1	0	0	0	0	0	0	0	0	0	0	1	0	0
240	57.9	163	65	24.46	0	0	1	1	1	1	14	3	0	0	0	0	0	0	0	0	0	0	0	0	0
241	58.6	155	65	27.06	1	1	0	1	0	1	5	1	0	0	0	0	0	0	0	1	0	0	0	0	0
242	65.1	160	80	31.25	1	1	0	2	1	1	9	2	0	0	0	0	0	0	1	0	0	0	0	0	0
243	59.1	160	60	23.44	2	1	0	0	1	1	7	2	0	0	1	0	0	0	0	0	0	0	1	0	0
244	63.9		72		1	1	0	1	1	1	10	2	0	0	0	0	0	0	1	0	0	0	0	0	0
245	57.7	155	60	24.97	2	1	0	0	1	1	6	1	0	0	0	0	0	0	0	0	1	0	1	0	0
246
247	64.8	162	77	29.34	4	2	0	1	1	1	6	1	0	0	1	0	0	0	0	0	0	0	1	0	0
248	60.3	160	65	25.39	0	0	2	1	0	0	9	2	0	0	0	0	0	0	0	0	0	0	0	0	0
249	59.8	164	75	27.89	1	1	0	1	0	1	4	1	0	0	1	0	0	0	0	0	0	0	0	0	0
250	57.7	160	55	21.48	2	1	0	1	1	1	7	2	0	0	0	0	0	0	0	1	0	0	1	0	0
251	66.7	161	70	27.01	2	1	0	0	1	1	5	1	0	0	0	0	0	0	1	0	0	0	1	0	0
252	64.9	161	80	30.86	4	2	0	1	1	0	7	2	0	0	1	0	0	0	1	0	0	0	1	0	0
253	62.7		76		6	3	0	0	0	0	10	2	0	0	1	0	0	1	1	0	0	0	1	1	0
254	65.3	157	56	22.72	2	1	2	1	0	1	14	3	0	0	0	0	0	0	0	1	0	0	0	0	1
255
256	59.4	169	87	30.46	1	1	0	0	0	0	11	2	0	0	0	1	0	0	0	0	0	0	0	0	0
257	58	154	60	25.3	3	2	0	1	1	1	6	1	0	0	1	0	0	0	1	0	0	0	0	0	0
258	66.7	166	77	27.94	2	1	0	1	1	1	6	1	0	0	0	0	0	0	0	0	1	0	1	0	0
259	62.9	168	72	25.51	1	1	0	0	1	1	5	1	0	0	1	0	0	0	0	0	0	0	0	0	0
261	62.7	163	67	25.22	2	1	0	1	1	1	8	2	1	0	1	0	0	0	0	0	0	0	0	0	0
262
263
264	63.2	160	59	23.05	1	1	0	0	1	1	7	2	0	0	0	0	0	0	0	0	0	0	1	0	0
265
266	66.3	157	46	18.66	3	2	2	1	1	1	5	1	0	1	0	0	0	0	1	0	1	0	0	0	0
267	66.8		85		4	2	0	2	0	1	10	2	0	0	1	0	0	0	1	0	0	0	1	0	0
268	64.7	161	95	36.65	9	3	0	1	0	0	11	2	0	0	1	0	0	0	1	0	0	0	1	0	0
270	59.3	158	58	23.23	1	1	0	1	1	1	15	3	0	0	0	0	0	0	1	0	0	0	0	0	0
271	58.1	163	62	23.34	2	1	1	1	0	0	10	2	0	0	1	0	0	0	0	0	0	0	0	0	0
272	62.7	150	56	24.89	2	1	0	1	1	1	5	1	0	0	0	0	0	0	1	0	0	0	1	0	0
273	65.3	159	81	32.04	2	1	0	0	0	1	11	2	0	0	1	0	0	0	0	0	0	0	1	0	0
274	65.3	154	70	29.52	1	1	0	0	1	0	9	2	0	0	1	0	0	0	0	0	0	0	0	0	0
275	65.1	164	80	29.74	3	2	0	0	0	1	8	2	0	1	0	0	0	0	1	0	0	0	1	0	0
276	61	158	60	24.03			0	1	1	1	4	1	0	0	0	0	0	0	0	0	0	0	0	0	0
277	64.6	158	53	21.23	2	1	0	0	1	0	10	2	0	0	1	0	0	0	1	0	0	0	0	0	0
278	62.7	164	73	27.14	2	1	0	1	1	1	7	2	0	0	1	0	0	0	1	0	0	0	0	0	0
279	65.9	169	70	24.51	2	1	0	0	0	1	7	2	0	0	0	0	0	0	1	0	0	0	1	0	0
280	57.7	159	67	26.5	0	0	0	1	1	1	7	2	0	0	0	0	0	0	0	0	0	0	0	0	0
281	58.2		54		2	1	0	1	1	1	7	2	0	1	0	0	0	0	1	0	0	0	0	0	0
282	63.5	168	76	26.93			2	1	0	1	5	1	0	0	0	0	0	0	0	0	0	0	0	0	0
283	62.5	157	50	20.28	3	2	1	2	1	1	7	2	0	0	1	0	0	0	0	1	0	0	0	0	0
284	65.2				2	1			0	1	4	1	0	0	0	0	0	0	1	0	0	0	1	0	0
285	66.4	162	54	20.58	3	2	0	0	1	0	10	2	0	0	1	0	0	0	0	0	0	0	1	0	0
286	60.2		84		3	2	0	1	1	1	8	2	0	0	0	0	0	0	1	0	0	0	1	0	0
287
288	63.6	168	98	34.72	1	1	0	0	0	1	7	2	0	0	0	0	0	0	1	0	0	0	0	0	0
289
290	65.9	160	75	29.3	2	1	0	0	0	1	18	3	0	0	0	0	0	0	1	1	0	0	0	0	0
291	58.3	162	75	28.58	0	0	0	1	0	1	6	1	0	0	0	0	0	0	0	0	0	0	0	0	0
292	64.2	172	71	24	3	2	0	1	1	1	9	2	0	0	0	0	0	0	0	1	0	0	1	0	0
293	62.2	159	53	20.96	1	1	0	1	1	1	7	2	0	0	1	0	0	0	0	0	0	0	0	0	0
295
296	58.7	164	90	33.46	2	1	0	1	1	1	6	1	0	0	1	0	0	0	1	0	0	0	0	0	0
297	61.7	163	100	37.64	3	2	0	1	1	1	7	2	0	1	1	0	0	0	1	0	0	0	0	0	0
298
299	66.4	171	95	32.49	3	2	0	0	0	0	13	3	0	0	1	0	0	0	1	0	0	0	0	0	0
300	62.2	156	74	30.41	1	1	0	0	1	1	7	2	0	0	0	0	0	0	1	0	0	0	0	0	0
301	58.6		86		3	2	0	0	1	0	12	3	0	0	1	0	0	0	1	0	0	0	1	0	0
302	65	167	73	26.18	5	3	0	0	1	0	7	2	0	0	1	0	0	0	1	0	0	0	1	0	1
303	65.6	163	98	36.89	1	1	0	0	0	1	7	2	0	0	0	0	0	0	0	0	0	0	1	0	0
304	60.5	164	65	24.17	2	1	0	0	1	1	7	2	0	0	1	0	0	0	0	0	0	0	1	0	0
305	63.7	160	70	27.34	1	1	0	0	1	0	10	2	0	0	0	0	0	0	0	0	0	0	1	0	0
306	67.4	162	80	30.48			0	1	0	1	13	3	0	0	0	0	0	0	0	0	0	0	0	0	0
307
308	58.8	160	59	23.05			0	1	1	1	6	1	0	0	0	0	0	0	0	0	0	0	0	0	0
309	63.2	155	67	27.89	1	1		0	0	1	9	2	0	0	0	0	0	1	0	0	0	0	0	0	0
310	60.7		78				0	0	1	0			0	0	0	0	0	0	0	0	0	0	0	0	0
311	66.5	161	85	32.79	9	3	0	0	1	0	7	2	0	1	1	0	0	0	1	1	1	0	1	0	0
312	64	152	43	18.61	2	1	0	0	0	1	8	2	0	0	0	0	0	0	1	0	1	0	0	0	0
313	59.1	158	100	40.06			1	1	1	1	4	1	0	0	0	0	0	0	0	0	0	0	0	0	0
314	65.8	157	59	23.94	2	1	0	2	1	1	6	1	0	0	0	0	0	0	0	0	0	0	1	0	1
315	60	162	75	28.58	0	0		0	1	1	6	1	0	0	0	0	0	0	0	0	0	0	0	0	0
316	66.5	160	78	30.47	3	2	0	0	1	1	7	2	0	0	1	0	0	0	1	0	0	0	0	0	0
317	60	167	82	29.4	4	2		0	0	1	7	2	0	0	1	0	0	0	1	0	0	0	1	0	0
318	61.8	164	80	29.74	1	1	0	0	0	1	7	2	0	0	0	0	0	0	1	0	0	0	0	0	0
319	62.8	167	63	22.59	0	0	0	1	1	0	10	2	0	0	0	0	0	0	0	0	0	0	0	0	0
321	64.8	156	67	27.53	5	3	0	0	1	0	7	2	0	0	1	0	0	0	1	0	0	0	0	0	0
322	67.5	160	68	26.56	2	1	0	0	1	1	7	2	0	0	1	0	0	0	0	0	0	0	0	0	0
323	59.3	160	57	22.27	4	2	1	1	1	1	5	1	1	0	1	0	0	0	0	0	0	0	1	0	1
324	65.6	164	60	22.31	2	1	0	1	1	1	8	2	0	0	1	0	0	0	0	0	0	0	0	0	1
325	58	157	73	29.62	2	1	0	1	1	1	4	1	0	0	0	0	0	0	0	0	0	0	1	0	0
326	63.1	162	69	26.29	1	1	1	1	1	1	5	1	0	0	0	0	0	0	0	0	0	0	1	0	0
327
328	57.6	163	72	27.1	4	2	0	1	1	1	6	1	0	0	0	0	0	0	0	1	0	0	1	0	1
329	63.8	160	77	30.08	0	0	0	0	1	1	7	2	0	0	0	0	0	0	0	0	0	0	0	0	0
330	58	161	71	27.39	1	1	0	1	1	1	5	1	0	0	0	0	0	0	1	0	0	0	0	0	0
331	64.7	164	67	24.91	1	1	0	1	1	0	14	3	0	0	1	0	0	0	0	0	0	0	0	0	0
332	57.7	157	70	28.4	2	1	0	1	1	0	14	3	0	0	0	0	0	0	1	0	0	0	1	0	0
333
334
335	64.5	154	73	30.78	4	2	0	0	0	0	11	2	0	0	0	0	0	0	1	0	0	0	1	0	0
336	61.9	160	60	23.44			0	1	1	1	7	2	0	0	0	0	0	0	0	0	0	0	0	0	0
337
338	59.8	150	79	35.11	3	2	0	1	1	0	14	3	0	0	0	0	0	0	1	0	0	0	1	0	0
339	65.8	148	65	29.67	0	0	0	0	0	0	7	2	0	0	0	0	0	0	0	0	0	0	0	0	0
340	59.5	155	93	38.71	0	0	0	0	1	1	7	2	0	0	0	0	0	0	0	0	0	0	0	0	0
341	59	164	88	32.72	3	2	0	0	1	1	7	2	0	0	0	0	0	0	0	0	0	0	1	1	0
342	66.7	153	57	24.35	1	1	0	1	1	1	8	2	0	0	0	0	0	0	0	1	0	0	0	0	0
343	65.7	158	67	26.84	6	3	0	0	1	1	12	3	0	1	1	0	0	0	1	0	0	0	1	0	1
344	58.4	161	69	26.62	1	1	0	0	1	0	10	2	0	1	0	0	0	0	0	0	0	0	0	0	0
345	57.9	160	58	22.66	0	0	0	0	1	1	8	2	0	0	0	0	0	0	0	0	0	0	0	0	0
346	60.2	164	70	26.03	2	1	0	0	1	1	12	3	0	0	0	0	0	0	1	0	1	0	0	0	0
347	66.8	164	74	27.51	3	2	0	1	1	1	7	2	0	0	1	0	0	0	1	0	0	0	0	0	0
348
349	63.7	162	70	26.67	1	1	0	0	1	1	7	2	0	0	0	0	0	0	0	0	0	0	1	0	0
350	59	166	76	27.58	4	2	0	1	1	1	6	1	0	0	1	0	0	0	1	0	0	0	1	0	0
351	58.5	173	66	22.05	1	1	1	1	1	1	6	1	0	0	1	0	0	0	0	0	0	0	0	0	0
352
353	59.4	155	60	24.97	0	0	0	1	1	1	9	2	0	0	0	0	0	0	0	0	0	0	0	0	0
354	66.5	158	55	22.03			0	0	1	1	7	2	0	0	0	0	0	0	0	0	0	0	0	0	0
355
356	61.4	161	76	29.32	4	2	0	1	1	0	14	3	0	0	1	0	0	0	1	0	0	0	1	0	0
358	60.1	166	60	21.77	2	1	0	1	1	0	8	2	0	0	1	0	0	0	0	0	0	0	1	0	0
359	60.6		76		2	1	0	0	1	0	9	2	0	1	0	0	0	0	0	0	0	0	1	0	0
360	63	160	62	24.22	2	1	0	0	1	0	4	1	0	0	1	0	0	0	0	1	0	0	0	0	0
361	64.3	160	65	25.39			0	0	1	0	8	2	0	0	0	0	0	0	0	0	0	0	0	0	0
362
363	58.3	158	55	22.03	3	2	0	1	1	1	7	2	0	0	0	0	0	0	1	0	0	0	1	0	0
364	67.2	160	57	22.27	1	1	0	0	0	1	6	1	0	0	0	0	0	0	1	0	0	0	0	0	0
365	62.5	159	58	22.94	3	2	1	0	1	0	11	2	0	0	0	0	0	0	1	0	1	0	1	0	0
367	63.9	157	68	27.59	3	2	0	1	1	1	7	2	0	0	0	0	0	0	1	0	0	0	1	0	0
368	63.9	160	89	34.77	4	2	0	0	0	1	6	1	0	0	1	0	0	0	1	1	0	0	1	0	0
369
370	63.6	158	90	36.05	2	1	0	1	1	1	7	2	0	0	0	0	0	0	0	0	0	0	1	0	0
371	65.4	140	60	30.61	2	1	0	1	1	1	7	2	0	0	1	0	0	0	1	0	0	0	0	0	0
372	62.8	170	78	26.99	2	1	1	0	1	1	10	2	0	0	0	0	0	0	1	1	0	0	0	0	0
373	60.9	160	68	26.56	3	2	0	1	1	1	11	2	0	0	0	0	0	0	0	0	0	0	1	0	0
374
375	67.2	160	104	40.62	3	2	0	0	1	0	7	2	0	0	1	0	0	0	1	0	0	0	0	0	0
376	58.2	156	62	25.48	3	2	0	1	1	1	5	1	0	0	1	0	0	0	0	0	0	0	1	0	0
377	57.8	158	57	22.83	2	1	0	1	0	1	7	2	0	0	0	0	0	0	1	0	0	0	1	0	0
378	59.2	157	82	33.27	8	3	0	2	1	1	14	3	0	0	1	0	0	0	1	1	0	0	1	0	0
379	59	157	55	22.31	2	1	0	1	1	0	7	2	0	0	1	0	0	0	0	0	0	0	1	0	0
380
381
382	61.4	160	75	29.3	1	1	0	1	1	0	9	2	0	0	1	0	0	0	0	0	0	0	0	0	0
383
384	64	163	64	24.09	8	3	0	0	1	1	7	2	0	0	1	0	0	0	1	0	0	0	1	0	0
385
386	65.1	170	85	29.41	0	0	0	1	0	1	5	1	0	0	0	0	0	0	0	0	0	0	0	0	0
387	62.2	154	80	33.73	4	2	0	0	1	1	14	3	0	0	0	0	0	0	1	1	0	0	1	0	0
388
389	67.1	160	67	26.17	2	1	0	0	1	0	7	2	0	1	0	0	0	0	0	0	0	0	1	0	0
390	65.3	159	75	29.67	3	2	0	0	0	1	7	2	0	0	0	0	0	0	1	0	0	0	1	0	0
391	65.5	158	75	30.04			0	0	0	1	7	2	0	0	0	0	0	0	0	0	0	0	0	0	0
392
393	57.7	157	68	27.59	7	3	0	0	1	1	7	2	0	0	1	1	0	0	1	0	1	0	1	0	0
394	64.5	157	67	27.18	2	1	0	1	0	0	15	3	0	0	0	0	0	0	1	0	0	0	1	0	0
395	65	167	88	31.55			0	0	0	0	10	2	0	0	0	0	0	0	0	0	0	0	0	0	0
396	64.7	152	70	30.3	2	1	0	0	1	1	10	2	0	0	1	0	0	0	1	0	0	0	0	0	0
398	58.3	165	82	30.12	2	1	0	1	1	1	9	2	0	0	0	0	0	0	1	1	0	0	0	0	0
399	62.9	151	60	26.31	2	1	2	0	1	1	7	2	0	0	0	0	0	0	0	0	1	0	1	0	0
400	61.5	157	64	25.96	1	1	0	0	0	1	7	2	0	0	0	0	0	0	0	0	0	0	1	0	0
402	65	163	72	27.1	2	1	0	0	0	0	15	3	0	1	0	0	0	0	0	1	0	0	0	0	0
403
404	65.5	156	49	20.13	2	1	1	1	1	1	7	2	0	0	1	0	0	0	0	0	0	0	0	0	1
405	62.3	160	65	25.39	0	0	0	1	1	0	7	2	0	0	0	0	0	0	0	0	0	0	0	0	0
408	62.4	162	104	39.63	0	0	0	0	0	0	10	2	0	0	0	0	0	0	0	0	0	0	0	0	0
409	58	169	80	28.01	4	2	0	0	0	0	9	2	0	0	0	0	0	0	1	0	0	0	1	0	0
410	63.1		78		5	3	0	0	0	1	7	2	0	0	1	0	0	0	1	0	1	0	1	0	0
411	63	152	78	33.76	0	0	0	0	0	1	7	2	0	0	0	0	0	0	0	0	0	0	0	0	0
412	59.7	152	83	35.92	3	2	0	0	1	1	7	2	0	0	1	0	0	0	0	0	0	0	1	0	0
413
414	66.2	150	78	34.67	3	2	2	1	1	0	8	2	0	0	0	0	0	0	1	0	0	0	1	0	0
415	64.3	158	76	30.44	2	1	0	0	1	1	7	2	0	0	1	0	0	0	1	0	0	0	0	0	0
416	61.2		72		4	2	0	0	1	1	13	3	0	0	1	0	0	0	1	0	0	0	1	0	0
417	60.1	165	70	25.71	1	1	0	1	0	1	9	2	0	0	0	0	0	0	1	0	0	0	0	0	0
418
419	63.8	162	78	29.72	1	1	0	1	1	0	13	3	0	0	0	0	0	0	0	0	0	0	1	0	0
420
421
422	65	164	86	31.98	1	1	0	1	0	0	6	1	0	0	0	0	0	0	1	0	0	0	0	0	0
423	66.8	160	69	26.95	0	0	0			1	10	2	0	0	0	0	0	0	0	0	0	0	0	0	0
424	60.7	157	58	23.53	2	1	0	1	1	1	6	1	0	1	1	0	0	0	0	0	0	0	0	0	0
425
426	60.9	164	71	26.4	0	0	0	1	1	1	7	2	0	0	0	0	0	0	0	0	0	0	0	0	0
427	60.2	166	78	28.31	1	1	0	1	1	0	17	3	0	0	0	0	0	0	0	0	0	0	1	0	0
428	57.5	157	58	23.53	4	2	0	1	1	1	5	1	1	0	1	0	0	0	0	0	0	0	1	0	0
429	67.2	155	55	22.89	1	1	0	1	1	1	7	2	0	0	0	0	0	0	1	0	0	0	0	0	0
430	67.4		84		2	1	0	1	1				0	0	1	0	0	0	0	0	0	0	1	0	0
431	63.8	169	59	20.66			1	0	0	1	8	2	0	0	0	0	0	0	0	0	0	0	0	0	0
432	64	155	72	29.97	1	1	0	0	1	1	7	2	0	0	0	0	0	0	1	0	0	0	0	0	0
433
434
435	57.9	168	71	25.16			0	1	1	1	7	2	0	0	0	0	0	0	0	0	0	0	0	0	0
436	62.8	158	67	26.84	0	0		1	1	0	7	2	0	0	0	0	0	0	0	0	0	0	0	0	0
437
438	62	152	80	34.63	7	3	0	0	0	1	7	2	0	0	1	0	0	0	0	0	1	0	1	0	1
439
440	67.3	165	70	25.71	0	0	0	1	1	1	9	2	0	0	0	0	0	0	0	0	0	0	0	0	0
441	67.1	162	56	21.34	6	3	0	0	1	1	9	2	0	0	1	0	0	0	1	0	0	0	1	0	0
442	63.5	168	78	27.64	2	1	0	0	1	0	9	2	0	0	1	0	0	0	1	0	0	0	0	0	0
443	61.1	160	68	26.56	2	1	1	1	0	1	7	2	0	0	1	0	0	0	0	1	0	0	0	0	0
444
445
447	66.4		71		2	1	0	0	1	0	10	2	0	0	1	0	0	0	1	0	0	0	0	0	0
448	63.8	164	69	25.65	2	1	0	0	1	1	7	2	0	0	1	0	0	0	0	0	0	0	1	0	0
450	65		75		1	1	0	1	1	1	12	3	0	0	1	0	0	0	0	0	0	0	0	0	0
451	65.9		62		0	0	0	0	1	1	6	1	0	0	0	0	0	0	0	0	0	0	0	0	0
452	66.2	160	68	26.56	0	0	1	1	1	0	7	2	0	0	0	0	0	0	0	0	0	0	0	0	0
453	58.9	165	60	22.04	2	1	1	1	1	1	9	2	0	0	0	0	0	0	1	0	0	0	1	0	0
454	63.5	161	87	33.56	3	2	0	1	1	1	11	2	0	0	1	0	0	0	0	1	1	0	0	0	0
455	65		89		2	1	0	1	1	0	7	2	0	0	1	0	0	0	0	0	0	0	1	0	0
456	65.3	155	57	23.73	2	1	0	1	0	1	6	1	0	0	1	0	0	0	1	0	0	0	0	0	0
457	66.3	165	85	31.22	4	2	0	1	0	0	10	2	0	0	1	0	0	0	1	0	1	0	1	0	0
458	61.7	163	110	41.4	1	1	0	1	0	0			0	0	0	0	0	0	0	0	0	0	1	0	0
459	67.2	164	60	22.31	2	1	0	1	0	0	7	2	0	0	1	0	0	0	0	0	0	0	1	0	0
460	63.4	160	82	32.03	1	1	0	0	0	1			0	0	0	0	0	0	1	0	0	0	0	0	0
461	61.5	165	85	31.22	1	1	0	1	0	1	7	2	0	0	1	0	0	0	0	0	0	0	0	0	0
462
463	66.8	160	58	22.66	1	1	0	1	1	0	7	2	0	0	0	0	0	0	1	0	0	0	0	0	0
464
465	65.7	155	85	35.38			0	0	0	0	10	2	0	0	0	0	0	0	0	0	0	0	0	0	0
466	65.3	165	72	26.45	2	1	0	1	1	1	7	2	0	0	0	0	0	0	1	0	0	0	1	0	0
467	61.2	160	63	24.61	2	1	0	0	1	0	7	2	1	0	0	0	0	0	0	0	1	0	0	0	0
468	59.4	154	88	37.11	9	3	0	0	0	0	10	2	0	1	1	1	0	0	1	0	0	0	1	0	0
469	58.1	160	78	30.47	1	1	0	1	1	1	7	2	0	0	0	0	0	0	0	0	0	0	1	0	0
471	65.4	152	66	28.57	0	0	0	0	1	0	7	2	0	0	0	0	0	0	0	0	0	0	0	0	0
472	57.7	163	90	33.87	1	1	0	0	1	1	7	2	0	0	1	0	0	0	0	0	0	0	0	0	0
473	64.1	159	84	33.23	1	1	0	1	0	1	10	2	0	0	0	0	0	0	0	1	0	0	0	0	0
474	62.6	156	70	28.76	5	3	0	0	0	1	8	2	0	1	0	0	0	0	1	0	0	0	1	0	0
475	59.6	161	77	29.71	4	2	0	1	0	1	9	2	0	0	0	0	0	0	1	1	0	0	1	0	0
476	59.2	166	85	30.85	1	1	0	0	0	1	6	1	0	0	0	0	0	0	1	0	0	0	0	0	0
477	59.1	162	78	29.72	6	3	0	0	1	1	9	2	1	0	1	0	0	0	1	0	0	1	1	0	0
478	62.3	167	85	30.48	0	0	0	0	1	1	9	2	0	0	0	0	0	0	0	0	0	0	0	0	0
479	61.7	158	63	25.24	2	1	0	1	1	1	6	1	0	0	1	0	0	0	0	0	0	0	0	0	0
480	60.8	160	56	21.87	1	1	0	0	1	1	7	2	0	0	1	0	0	0	0	0	0	0	0	0	0
481	64.8	163	69	25.97	2	1	0	1	1	0	7	2	0	0	1	0	0	0	1	0	0	0	0	0	0
482	58.3		75		0	0	0	0	1	1	7	2	0	0	0	0	0	0	0	0	0	0	0	0	0
483	59.7	159	70	27.69	2	1	0	1	1	1	6	1	0	0	0	0	0	0	0	0	0	0	1	0	1
484	64	156	48	19.72	3	2	0	1	0	1	11	2	0	0	0	0	0	0	0	1	0	0	1	0	0
485	61.9	152	48	20.78	2	1	0	1	1	1	5	1	0	0	1	0	0	0	0	0	0	0	1	0	0
486	60.6	161	63	24.3	2	1	2	1	1	0	7	2	0	0	1	0	0	0	0	0	0	0	1	0	0
487	65.7	168	63	22.32	0	0	0	1	1	0	12	3	0	0	0	0	0	0	0	0	0	0	0	0	0
488	67	161	64	24.69	2	1	0	0	1	1	6	1	0	1	0	0	0	0	1	0	0	0	0	0	0
489	64.3	152	60	25.97	0	0	0	0	1	1	7	2	0	0	0	0	0	0	0	0	0	0	0	0	0
490	61.8	156	90	36.98	4	2	0	0	0	0	5	1	0	1	0	0	0	1	1	0	0	0	0	0	1
491	63.2	159	69	27.29	1	1	0	1	1	1	7	2	0	0	0	0	0	0	0	0	0	0	1	0	0
492	61.9	155	82	34.13	5	3	0	1	1	0	17	3	0	1	1	0	0	0	1	0	0	0	1	0	0
493	65.8		71		2	1	0	0	1	0	8	2	0	0	1	0	0	0	1	0	0	0	0	0	0
494	63.2	157	61	24.75	2	1	0	0	1	1	6	1	0	0	1	0	0	0	0	1	0	0	0	0	0
495
496	58	160	59	23.05	2	1	0	1	1	1	12	3	0	0	1	0	0	0	0	0	0	0	1	0	0
497	64.8	163	63	23.71	2	1	0	1	1	1	8	2	0	0	1	0	0	0	0	0	0	0	1	0	0
498	57.7	162	86	32.77	0	0	0	0	0	1	11	2	0	0	0	0	0	0	0	0	0	0	0	0	0
499	61.8	155	53	22.06	2	1	0	0	0	1	6	1	0	0	1	0	0	0	0	0	1	0	0	0	0
500	62.9	162	85	32.39	2	1	0	0	0	1	7	2	0	0	0	0	0	0	0	0	0	0	1	0	0
501	60.7	167	65	23.31	4	2	1	0	1	1	7	2	0	0	1	0	0	0	1	0	0	0	1	0	0
502	63.7	158	55	22.03	1	1	0	0	1	1	6	1	0	0	1	0	0	0	0	0	0	0	0	0	0
503	63.5	161	80	30.86	8	3	0	0	0	0	10	2	0	0	1	0	0	1	1	1	0	1	1	0	0
504
505	64.7	164	69	25.65	3	2	0	1	0	0	8	2	0	0	1	0	0	0	1	0	0	0	0	0	0
506	60.7	157	82	33.27	3	2	0	0	0	1	5	1	0	0	0	0	0	0	1	0	0	0	1	0	0
507	63.6	162	88	33.53	4	2	0	0	0	1	7	2	1	1	0	0	0	0	0	0	0	0	1	0	0
508	65.5	162	64	24.39	0	0	0	0	1	0	4	1	0	0	0	0	0	0	0	0	0	0	0	0	0
509
510	65	165	50	18.37			0	0	0	1	11	2	0	0	0	0	0	0	0	0	0	0	0	0	0
511	67.2	155	58	24.14	0	0	0	0	1	1	7	2	0	0	0	0	0	0	0	0	0	0	0	0	0
512	61.6	158	75	30.04	0	0	0	0	1	1	5	1	0	0	0	0	0	0	0	0	0	0	0	0	0
514	66.3	162	89	33.91	1	1	2	0	0	0	14	3	0	0	0	1	0	0	0	0	0	0	0	0	0
515	63.3	162	68	25.91	3	2	0	0	1	0	8	2	0	0	1	0	0	0	1	0	0	0	0	0	0
516
517	65.4	159	75	29.67	9	3	0	0	0	0	5	1	0	0	1	0	0	0	1	0	1	0	1	0	0
518	63.7	160	72	28.12	1	1	1	0	1	1	7	2	1	0	0	0	0	0	0	0	0	0	0	0	0
519
520	57.6	160	64	25	0	0	0	1	1	0	10	2	0	0	0	0	0	0	0	0	0	0	0	0	0
521	58.3		70		6	3	0	1	1	1	7	2	0	0	0	0	0	0	1	0	0	0	1	0	0
522	60.1	162	70	26.67	2	1	2	0	0	1	7	2	0	0	0	0	0	0	0	1	0	0	1	0	0
523	64.5		65				0	0	1	1	12	3	0	0	0	0	0	0	0	0	0	0	0	0	0
524	57.8	165	70	25.71	0	0	0	1	1	1	7	2	0	0	0	0	0	0	0	0	0	0	0	0	0
525	61.1	161	60	23.15	1	1	0	1	0	1	7	2	0	0	1	0	0	0	0	0	0	0	0	0	0
526	64.8	163	60	22.58			0	0	1	0	9	2	0	0	0	0	0	0	0	0	0	0	0	0	0
527	64.8	158	75	30.04	2	1	2	0	0	1			0	0	0	0	0	0	0	1	0	0	1	0	0
528	63	165	85	31.22	4	2	2	0	1	1	16	3	0	0	1	0	0	0	0	0	0	0	1	0	0
529	63	158	90	36.05	5	3	0	0	0	1	7	2	0	0	1	0	0	0	1	0	0	0	0	0	0
530	64.8	159	62	24.52	2	1	0	1	1	0	6	1	0	0	0	0	0	0	0	0	0	0	1	0	0
531	64	164	73	27.14	0	0	0	1	1	1	10	2	0	0	0	0	0	0	0	0	0	0	0	0	0
532	57.8	168	64	22.68	1	1	1	0	1	1	11	2	0	0	0	0	0	0	0	0	0	0	1	0	0
533
534
535
536
537	65.5	159	63	24.92	2	1	0	1	1	1	4	1	0	0	0	0	0	0	0	0	0	0	1	0	0
538	66.1	171	95	32.49	3	2	0	1	0	1	7	2	0	0	1	0	0	0	1	0	0	0	0	0	0
539	67.5	166	74	26.85			0	0	0	0	12	3	0	0	0	0	0	0	0	0	0	0	0	0	0
540
541	63.1	154	63	26.56	3	2	0	0	1	1	6	1	1	0	1	0	0	0	1	0	0	0	0	0	0
542	58	169	66	23.11	4	2	0	1		1	10	2	0	1	1	0	0	0	1	0	1	0	0	0	0
543	63.7		69		0	0	0	1	1	1	6	1	0	0	0	0	0	0	0	0	0	0	0	0	0
544	65.2	167	80	28.69	2	1	0		0	0	6	1	0	0	1	0	0	0	0	0	0	0	1	0	0
545	62.5	162	60	22.86	2	1	0	1	1	0	7	2	0	0	0	0	0	0	1	0	0	0	1	0	0
546	59.3	173	69	23.05	1	1	0	0	0	0	10	2	0	0	0	0	0	0	0	0	0	0	0	0	1
548	65.4	164	93	34.58	2	1	0	1	0	0	11	2	0	0	0	1	0	1	0	0	0	0	0	0	0
549	67.1	175	80	26.12	1	1	0	1	1	1	10	2	0	0	0	0	0	0	0	0	0	0	1	0	0
550
551	66.4	160	65	25.39	3	2	2	0	1	0	14	3	0	0	1	0	0	1	0	0	0	0	1	0	0
552	60.6	164	62	23.05	0	0	1	0	0	1	4	1	0	0	0	0	0	0	0	0	0	0	0	0	0
553	59.5	162	72	27.43	0	0	0	1	1	0	7	2	0	0	0	0	0	0	0	0	0	0	0	0	0
554	58.1	160	73	28.52	2	1	0	1	1	0	7	2	0	0	1	0	0	0	0	1	0	0	0	0	0
555	65.1	156	62	25.48	3	2	0	0	1	1	9	2	0	0	0	0	0	0	1	0	1	0	1	0	0
556
557
558	65.8	154	68	28.67	1	1	0	0	1	0	7	2	0	0	0	0	0	0	1	0	0	0	0	0	0
559	64.9	158	61	24.44	1	1	0	0	1	0	4	1	0	0	0	0	0	0	0	0	0	0	1	0	0
560	60.2	167	83	29.76	1	1	1	1	1	1	7	2	0	0	0	0	0	0	1	0	0	0	0	0	0
561	58.2	169	74	25.91	3	2	1	1	0	1	8	2	0	0	1	0	0	0	0	0	0	0	1	0	0
562
563	58.2	158	63	25.24	2	1	2	1	0	1	7	2	0	1	0	0	1	0	0	0	0	0	0	0	0
564	61.7	156	65	26.71	4	2	0	1	1	1	8	2	0	0	1	0	0	1	0	0	0	0	1	0	0
565	62.8	158	87	34.85	2	1	0	0	0	1	9	2	0	0	0	0	0	0	0	1	0	0	1	0	0
566	57.4	156	56	23.01	2	1	1	1	1	1	8	2	0	0	0	0	0	0	0	0	0	0	0	0	1
567
568	63.9	162	73	27.82	0	0	0	1	0	0	6	1	0	0	0	0	0	0	0	0	0	0	0	0	0
569	66.3	160	61	23.83	2	1	0	0	1	1	9	2	0	0	1	0	0	0	0	0	0	0	1	0	0
570	65.8	157	66	26.78	1	1	0	0	1	0	7	2	0	0	0	0	0	0	0	1	0	0	0	0	0
571	63.3	166	62	22.5	1	1	0	1	1	0	7	2	0	0	1	0	0	0	0	0	0	0	0	0	0
572	62.7	159	70	27.69	2	1	0	0	0	0	12	3	0	0	0	0	0	0	1	1	0	0	0	0	0
573	65.5	160	76	29.69	1	1	0	0	1	1	8	2	0	0	1	0	0	0	0	0	0	0	0	0	0
574	66.1	157	77	31.24	1	1	0	0	0	0	9	2	0	0	0	0	0	0	0	0	0	0	1	0	0
575	59.9	155	67	27.89	1	1	0	0	1	1	7	2	0	0	1	0	0	0	0	0	0	0	0	0	0
576	61.1		61		1	1	0	1	1	0	8	2	0	0	0	0	0	0	1	0	0	0	0	0	0
577	58.9	156	51	20.96	3	2	0	1	1	1	7	2	0	0	1	0	0	0	1	0	0	0	0	0	0
578	57.9	166	77	27.94	3	2	2	1	1	0	7	2	0	0	1	0	0	0	0	1	0	0	0	0	1
579	58.6	160	55	21.48	1	1	0	1	1	1	7	2	0	0	0	0	0	0	0	0	0	0	1	0	0
580
581	58.4	166	67	24.31	1	1	0	1	1	1	6	1	0	0	0	0	0	0	0	0	0	0	1	0	0
582	61.1	158	73	29.24	4	2	0		1	1	7	2	0	0	1	0	0	0	1	0	0	0	1	0	0
583	66.8	162	58	22.1	2	1	0	1	1	1	6	1	0	0	0	0	0	0	1	0	0	0	1	0	0
584	64.2	152	62	26.84	2	1	0	1	0	0	7	2	0	0	0	0	0	0	1	0	0	0	1	0	0
585
586	57.4				1	1			0	1	4	1	0	0	0	0	0	0	1	0	0	0	0	0	0
587	62.7	161	68	26.23	3	2	0	0	1	1	7	2	0	0	1	0	0	0	1	0	0	0	0	0	1
588	57.8	161	86	33.18	1	1	0	0	1	1	7	2	0	0	0	0	0	0	1	0	0	0	0	0	0
589	59.6	168	95	33.66	4	2	0	0	1	1	8	2	1	0	1	0	0	0	1	0	0	0	1	0	0
590	59.4	157	64	25.96	1	1	0	1	1	1	10	2	0	0	1	0	0	0	0	0	0	0	0	0	0
591	64	161	65	25.08	3	2	0	0	1	1	7	2	0	0	1	0	0	0	1	0	0	0	1	0	0
592	62.9	157	69	27.99	2	1	0	1	1	1	7	2	0	0	0	0	0	0	1	0	0	0	1	0	0
593	59.1	164	88	32.72	1	1	0	1	1	1	7	2	0	0	0	0	0	0	0	0	0	0	1	0	0
595	63.9	147	65	30.08	1	1	2	1	0	0	7	2	0	0	0	0	0	0	0	0	0	0	1	0	0
596	61	155	82	34.13	3	2	1	1	1	1	13	3	0	0	1	0	0	0	0	0	0	0	1	0	0
597	66.2	155	61	25.39	3	2	0	1	1	1	5	1	0	1	0	0	0	0	0	0	0	0	1	0	0
598	57.6	160	63	24.61	0	0	0	0	1	1	7	2	0	0	0	0	0	0	0	0	0	0	0	0	0
599	59.6	165	73	26.81	3	2	0	2		1	7	2	0	0	0	1	0	0	1	0	0	0	1	0	0
600	64	158	65	26.04	3	2	0	1	1	0	10	2	0	0	1	0	0	0	0	0	0	0	1	0	0
601	60.6	157	71	28.8	2	1	2	1	0	0	10	2	0	0	0	0	0	0	1	0	0	0	1	0	0
602	61.3	161	75	28.93	3	2	0	0	1	1	4	1	0	1	1	0	0	0	0	0	0	0	0	0	0
603	60.3	159	66	26.11	5	3	0	0	0	1	7	2	0	0	1	0	0	0	1	0	0	1	1	0	0
604	62.9	157	54	21.91			0	0	1	1	5	1	0	0	0	0	0	0	0	0	0	0	0	0	0
605	61	162	60	22.86	3	2	0	1	1	0	15	3	0	0	1	0	0	0	1	0	0	0	0	0	0
606	58.1	164	56	20.82	1	1	0	0	1	1	5	1	0	0	0	0	0	0	0	0	0	0	0	0	1
607	60.4	168	75	26.57			0	1	1	1	7	2	0	0	0	0	0	0	0	0	0	0	0	0	0
608	61.1	161	68	26.23	0	0	1	2	1	1	5	1	0	0	0	0	0	0	0	0	0	0	0	0	0
609	64.1	166	68	24.68	2	1	0	1	1	1	6	1	0	0	1	0	0	0	0	1	0	0	0	0	0
610	66.5	162	69	26.29			1	0	1	1	5	1	0	0	0	0	0	0	0	0	0	0	0	0	0
611	60.4	157	86	34.89	1	1	1	1	1	0	17	3	0	0	0	0	0	0	0	0	0	0	1	0	0
612	59.4	162	68	25.91	0	0	0	1	1	1	12	3	0	0	0	0	0	0	0	0	0	0	0	0	0
613	60	161	75	28.93	3	2	0	0	0	1	6	1	0	0	0	0	1	0	0	0	0	0	1	0	0
614	66.9	155	63	26.22	2	1	0	1	1	0	7	2	0	0	0	0	0	0	1	0	0	0	1	0	0
615	61	160	73	28.52	2	1	0	0	1	1	7	2	0	0	0	0	0	0	0	0	0	0	1	0	0
616	61.1	166	83	30.12	1	1	0	1	1	1	7	2	0	0	0	1	0	0	0	0	0	0	0	0	0
617	66.1		63		1	1	2	1	1	1			0	0	1	0	0	0	0	0	0	0	0	0	0
618	66.1	157	59	23.94	2	1	0	0	1	1	9	2	0	0	0	0	0	0	0	1	0	0	1	0	0
619	59.8	162	72	27.43	2	1	0	0	0	1	10	2	0	0	1	0	0	0	1	0	0	0	0	0	0
620	59.9	162	58	22.1	1	1	2	0	1	1	5	1	0	0	0	1	0	0	0	0	0	0	0	0	0
621	61.5	165	73	26.81	4	2	0	1	0	1	8	2	0	0	0	0	0	0	0	1	1	0	1	0	0
622	58.1	159	90	35.6	1	1	0	1	1	1	7	2	0	0	0	0	0	0	1	0	0	0	0	0	0
623	58.6	158	56	22.43			0	1	1	1	4	1	0	0	0	0	0	0	0	0	0	0	0	0	0
624	65.4		70				0	2	1	0			0	0	0	0	0	0	0	0	0	0	0	0	0
625	57.6	161	69	26.62	4	2	0	0	1	1	12	3	0	0	0	0	0	0	1	0	0	0	1	0	0
626	65	172	84	28.39	1	1	0	1	1	0	13	3	0	0	0	0	0	0	1	0	0	0	0	0	0
627	61.8	161	72	27.78	4	2	2	1	0	1	7	2	0	1	1	0	0	0	1	0	0	0	0	0	0
628	67	161	71	27.39	0	0	0	0	1	1	7	2	0	0	0	0	0	0	0	0	0	0	0	0	0
629	60.3	159	72	28.48	1	1	0	1	1	0	10	2	0	0	0	0	0	0	0	0	0	0	1	0	0
630	57.7	163	48	18.07	2	1	0	1	1	1	9	2	0	0	0	0	0	0	0	1	0	0	1	0	0
631	65	157	67	27.18	2	1	0	0	1	0	7	2	0	0	1	0	0	0	0	0	0	0	1	0	0
632	58.2	164	64	23.8	4	2	0	1	1	1	9	2	0	0	1	0	0	0	1	0	0	0	1	0	0
633	64.9	156	59	24.24	1	1	0	0	0	1	6	1	0	0	0	0	0	0	0	1	0	0	0	0	0
634	66.4	156	84	34.52	2	1	0	1	1	0	7	2	0	0	0	0	0	0	0	1	0	0	1	0	0
635	63.1	160	75	29.3	0	0	0	1	0	1	10	2	0	0	0	0	0	0	0	0	0	0	0	0	0
636	62.6	170	59	20.42	2	1	0	0	1	1	6	1	1	0	0	0	0	0	0	0	0	0	1	0	0
637	65.9	167	75	26.89	1	1	2	1	1	0	7	2	0	0	0	0	0	0	1	0	0	0	0	0	0
638	65								0				0	0	0	0	0	0	0	0	0	0	0	0	0
639	65	154	67	28.25	0	0	0	0	1	0	7	2	0	0	0	0	0	0	0	0	0	0	0	0	0
640	65.2	156	72	29.59	3	2	0	1	0	0	7	2	0	0	0	0	0	0	1	0	0	0	1	0	0
641	63.6	162	67	25.53	3	2	0	0	1	1	10	2	0	0	1	0	0	0	1	0	0	0	0	0	0
643	64.9	159	60	23.73	4	2	0	1	1	1	6	1	0	0	0	0	0	0	1	0	1	0	1	0	0
644	58.3	163	85	31.99	2	1	0	1	0	1	12	3	0	0	0	0	0	0	0	0	0	0	1	0	0
645	66.8	158	75	30.04	1	1	0	1	0	1	10	2	0	0	0	0	0	0	0	0	0	0	1	0	0
646	67.2	164	48	17.85	3	2	0	0	0	1	7	2	1	0	1	0	0	0	0	1	0	0	0	0	0
647	64.5	159	69	27.29	3	2	0	0	0	1	8	2	0	0	1	0	0	0	1	1	0	0	0	0	0
649	58		90		1	1	0	0	1	1	6	1	0	0	0	0	0	0	1	0	0	0	0	0	0
650	64.1	156	61	25.07	3	2	1	0	1	1	10	2	0	1	1	0	0	0	1	0	0	0	0	0	0
652
653	59.6	157	58	23.53	1	1	0	1	1	0	15	3	0	1	0	0	0	0	0	0	0	0	0	0	0
654	59.8	163	95	35.76	3	2	0	0	0	1	7	2	0	0	0	0	0	0	1	0	0	0	1	0	0
655	65.5	162	70	26.67	3	2	0	1	0	1	11	2	0	0	0	1	0	0	0	0	0	0	1	0	0
656	62.2	158	58	23.23	2	1	0	0	1	0	7	2	0	0	1	0	0	0	1	0	0	0	0	0	0
657
658
659	62.4		80		2	1	0	1	1	1	7	2	0	0	1	0	0	0	0	0	0	0	1	0	0
660	66.6	151	48	21.05	6	3		1	0	1			0	0	0	0	1	1	1	0	0	0	0	0	0
661	62.6		105		2	1	0	0	0	1	11	2	0	0	1	0	0	0	1	0	0	0	0	0	0
662	66	162	55	20.96	6	3	0	1	1	1	18	3	0	1	1	0	0	1	0	0	1	0	1	0	1
663
664	62.2	169	72	25.21	1	1	0	0	1	0	6	1	0	0	0	0	0	0	1	0	0	0	0	0	0
665
667	60.2	161	82	31.63	2	1	0	1	1	1	7	2	0	0	1	0	0	0	0	1	0	0	0	0	0
668	66.5	163	72	27.1	3	2	0	0	1	1	6	1	0	0	1	0	0	0	0	1	0	0	1	0	0
669	59.9	165	68	24.98	2	1	0	0	1	0			0	0	1	0	0	0	0	0	0	0	1	0	0
670	63.7	154	65	27.41	1	1	0	1	1	0	9	2	0	0	0	0	0	0	0	0	1	0	0	0	0
671	61.3	160	65	25.39	4	2	0	1	1	1	9	2	0	0	1	0	0	0	1	0	0	0	1	0	0
672	59	167	66	23.67	1	1	0	1	0	1	9	2	0	1	0	0	0	0	0	0	0	0	0	0	0
673	58.9	151	83	36.4	2	1	0	1	1	1	7	2	0	0	1	0	0	0	1	0	0	0	0	0	0
675	65.2	156	80	32.87	5	3	0	0	1	1	10	2	0	0	1	0	0	0	1	0	0	0	1	0	0
676
677	63.9	162	59	22.48	7	3	0	1	1	0	7	2	0	0	1	0	0	0	1	0	0	0	1	0	0
678	62.1	161	78	30.09	4	2	0	1	1	1	9	2	1	0	1	0	0	1	0	0	0	0	1	0	0
679	63.8	163	94	35.38	1	1	0	0	0	0	14	3	0	0	0	0	0	0	0	0	0	0	0	1	0
680	64.4		80		1	1	0	0	0	1	7	2	0	0	0	0	0	0	0	0	0	0	1	0	0
681	65.2	163	70	26.35	0	0	0	0	0	0	11	2	0	0	0	0	0	0	0	0	0	0	0	0	0
682	64	157	75	30.43			0	0	0	0	9	2	0	0	0	0	0	0	0	0	0	0	0	0	0
683
684	65.2	162	78	29.72	4	2	0	0	0	1	9	2	0	0	1	0	0	0	1	0	0	0	1	0	0
686	62.7	160	75	29.3	2	1	0	1	1	1	6	1	0	0	1	0	0	0	1	0	0	0	0	0	0
687	60.5	170	90	31.14	1	1	0	1	0	1	5	1	0	0	0	0	0	0	0	0	0	0	1	0	0
688
689	61.9	162	61	23.24	2	1	0	0	0	1	9	2	0	0	0	0	0	0	0	0	0	0	1	0	0
690	58.3	168	74	26.22	1	1	0	1	1	0	5	1	0	0	0	0	0	0	0	0	0	0	1	0	0
691	67.1	164	85	31.6	5	3	0	0	0	1	9	2	0	0	1	0	0	0	1	1	0	0	1	0	0
692	59.9	160	75	29.3	3	2	0	0	1	1	8	2	0	0	1	0	0	0	1	0	0	0	0	0	0
693	62.9	158	75	30.04	2	1	0	1	1	1	4	1	0	0	1	0	0	0	1	0	0	0	0	0	0
694	66.5	163	69	25.97	0	0	0	0		1	7	2	0	0	0	0	0	0	0	0	0	0	0	0	0
695	66.7	163	72	27.1	2	1	0	1	1	1	7	2	0	0	1	0	0	0	1	0	0	0	0	0	0
696	59.6	158	66	26.44	3	2	0	0	0	1	6	1	0	0	0	0	0	0	1	0	0	0	1	0	0
697
698	66.6	161	75	28.93	3	2	0	0	0	1	7	2	0	0	0	0	1	0	0	0	1	0	1	0	0
699	58.7	156	58	23.83	3	2	0	0	1	1	8	2	0	1	1	0	0	0	0	0	0	0	0	0	1
700	64	160	60	23.44	3	2	0	1	1	1	7	2	0	0	0	0	0	0	1	0	0	0	1	0	0
702	64.7	163	60	22.58	2	1	2	2	1	1	9	2	0	0	1	0	0	0	0	0	0	0	0	0	0
703	62.5	150			1	1	0	0	1	1	8	2	0	0	1	0	0	0	0	0	0	0	0	0	0
704	59.4		64		5	3	0	0	0	0	12	3	0	0	1	1	0	0	1	1	0	0	0	0	0
705	57.9	162	69	26.29	2	1	0	1	0	1	7	2	0	0	0	0	0	0	1	0	1	0	0	0	0
706	61.3	162	64	24.39	2	1	0	0	1	1	7	2	0	0	1	0	0	0	0	0	0	0	1	0	0
707	65.5	172	95	32.11	2	1	0	1	1	1	4	1	0	0	0	0	0	0	1	0	0	0	1	0	0
708	66.1	157	65	26.37	4	2	0	1	0	0	7	2	0	0	0	0	0	0	1	1	1	0	1	0	0
709
710
711	59.3	163	85	31.99	2	1	1	1	0	1	7	2	0	0	1	0	0	0	0	1	0	0	0	0	0
712
714	61	167	104	37.29	6	3	0	1	1	1	17	3	0	0	1	0	0	1	1	0	0	0	1	0	0
715
717	60.9	160	61	23.83	0	0	0	1		1	7	2	0	0	0	0	0	0	0	0	0	0	0	0	0
718
719	57.7	159	79	31.25	1	1	0	1	1	1	7	2	0	0	0	0	0	0	0	0	0	0	1	0	0
721	58.8	161	64	24.69	2	1	0	0	0	1	12	3	0	0	1	0	0	0	0	0	0	0	0	0	0
723	65.3	159	95	37.58	4	2	0	0	1	1	7	2	0	0	1	0	0	0	1	0	0	0	1	0	0
724	64.2	160	60	23.44	3	2	0	1	1	1	6	1	0	0	1	0	0	0	1	0	0	0	1	0	0
725
726
727	67.2	154	52	21.93	5	3	0	1	1	0	7	2	0	1	1	0	0	0	1	0	0	0	0	0	0
728	58.7	161	76	29.32	5	3	2	0	0				0	0	1	0	0	0	1	0	1	0	0	1	0
729
730	62.8	161	56	21.6	1	1	0	0	1	1	7	2	0	0	0	0	0	0	1	0	0	0	0	0	0
731	58.3	164	70	26.03			0	1	1	1	7	2	0	0	0	0	0	0	0	0	0	0	0	0	0
732	66.1	160	60	23.44	2	1	0	0	0	1	7	2	0	0	0	0	0	0	1	0	0	0	1	0	0
733	67.3	163	116	43.66	4	2	0	0	1	0	10	2	0	0	1	0	1	0	1	0	0	0	0	0	0
734	65.4	166	64	23.23	1	1	0	1	1	1	6	1	0	0	0	0	0	0	0	0	0	0	1	0	0
735	65	154	72	30.36	1	1	0	0	1	0	5	1	0	0	0	0	0	0	1	0	0	0	0	0	0
736	58.9	135	70	38.41	3	2	0	0	0	0	12	3	0	0	0	0	0	0	1	0	0	0	1	0	0
737
738	61.4	153	70	29.9	5	3	0	1	1	0	10	2	0	0	1	0	0	0	1	1	0	0	1	0	0
739	57.5	167	80	28.69	3	2	0	0	1	1	13	3	0	1	1	0	0	0	0	0	0	0	1	0	0
740	62	155	90	37.46	1	1	0	0	1	1	4	1	0	1	0	0	0	0	0	0	0	0	0	0	0
741	60	165	74	27.18	1	1	0	1	1	1	4	1	0	0	0	0	0	0	0	0	0	0	1	0	0
742	66.5	155	66	27.47	1	1	0	1	1	1	6	1	0	0	0	0	0	0	1	0	0	0	0	0	0
743	57.5	168	70	24.8	1	1	0	0	1	1	9	2	0	0	1	0	0	0	0	0	0	0	0	0	0
744
745	62.1	160	73	28.52	3	2	0	0	1	1	9	2	1	0	1	0	0	0	0	0	0	0	1	0	0
746	61.4	160	83	32.42	4	2	0	1	1	0	7	2	0	1	1	0	0	0	1	0	0	0	1	0	0
747	61.2	159	82	32.44	7	3	0	1	0	0	10	2	0	0	1	0	0	0	1	1	1	0	1	0	0
748	64.9		68				0	0	0	1	7	2	0	0	0	0	0	0	0	0	0	0	0	0	0
749
750	63.7	165	75	27.55	3	2	0	1	0	1	7	2	0	0	1	0	0	0	0	1	0	0	0	0	0
751	60.1	160	64	25	3	2	0	0	1	1	7	2	0	0	1	0	0	0	1	0	0	0	0	0	0
752	64.3		72		2	1	0	0	1	0	10	2	0	0	1	0	0	0	0	0	0	0	1	0	0
753
754	60.6	165	75	27.55	4	2	0	0	0	1	16	3	0	0	1	0	0	0	1	0	0	0	0	1	0
755	60.3	162	75	28.58	1	1	0	1	1	1	8	2	0	0	0	0	0	0	1	0	0	0	0	0	0
756	66.2	168	80	28.34	6	3	0	0	1	0	9	2	0	0	0	1	1	0	0	1	0	0	1	0	1
757	65	167	95	34.06	4	2	0	1	0	1	8	2	0	0	0	0	0	0	1	0	1	0	1	0	0
758	61.6	157	65	26.37	2	1	0	1	1	0	7	2	0	0	0	0	0	0	0	1	0	0	1	0	0
759	58	160	59	23.05	1	1	0	0	1	1	6	1	0	0	0	0	0	0	0	1	0	0	0	0	0
760	63.2	170	85	29.41	9	3	0	1	0	0	10	2	1	0	1	0	0	0	1	1	0	0	1	1	0
761	61.8	168	102	36.14	2	1	2	0	1	0	9	2	0	0	0	0	0	0	1	0	0	0	0	0	0
762	61.6	169	87	30.46	1	1	0	0	0	1	7	2	0	0	0	0	0	0	1	0	0	0	0	0	0
763	60.5	169	85	29.76	2	1	0	0	0	1	7	2	0	0	0	0	0	0	0	0	0	0	1	0	0
765	57.8	158	68	27.24	1	1	0	0	0	1	8	2	0	0	0	0	0	1	0	0	0	0	0	0	0
766	58.5	162	68	25.91	1	1	0	1	1	1	4	1	0	0	0	0	0	0	0	0	1	0	0	0	0
768	67.1	165	63	23.14	2	1	0	1	1	1	7	2	0	0	1	0	0	0	0	0	0	0	1	0	0
769	63.4	163	90	33.87	3	2	0	0	0	1	12	3	0	0	0	0	0	0	1	0	0	0	1	0	0
770	67	163	55	20.7	1	1	0	1	0	1	4	1	0	0	1	0	0	0	0	0	0	0	0	0	0
771	60.3	163	98	36.89	9	3	0	1	1	1	13	3	0	0	1	1	1	1	1	0	0	0	0	0	0
772	67.2	162	78	29.72	3	2	0	0	1	1	11	2	0	0	1	0	0	0	1	0	0	0	1	0	0
773	61.2		70		1	1	0	0	0	1	10	2	0	0	0	0	0	0	1	0	0	0	0	0	0
775
776
777	60.8	164	72	26.77	1	1	0	0	1	1	8	2	0	0	0	0	0	0	0	0	0	0	1	0	0
778	61.9	163	65	24.46	3	2	0	0	1	1	7	2	0	0	1	0	0	0	0	1	0	0	0	0	0
779
780	67.3	158	53	21.23	3	2	0	0	1	1	6	1	0	0	1	0	1	0	1	0	0	0	0	0	0
781	57.8	161	70	27.01	1	1	0	1	1	1	7	2	0	0	0	0	0	0	1	0	0	0	0	0	0
782
783
786	62.2	162	68	25.91	1	1	0	0	0	1	7	2	0	0	0	0	0	0	1	0	0	0	0	0	0
787
788	67.1	156	73	30	6	3	0	0	1	1	7	2	0	0	1	0	0	0	1	0	0	0	1	0	0
789	65.5	164	58	21.56	0	0	0	0	1	1	7	2	0	0	0	0	0	0	0	0	0	0	0	0	0
790	58.2	161	77	29.71	0	0	1	1	1	1	5	1	0	0	0	0	0	0	0	0	0	0	0	0	0
791	67.3	160	66	25.78	3	2	0	1	1	0	11	2	0	1	0	0	1	0	1	0	0	0	0	0	0
792	63.7		70		4	2	1	0		1	6	1	0	0	1	0	0	0	1	0	0	0	0	0	0
793	67.1	152	54	23.37			0	1	1	0	9	2	0	0	0	0	0	0	0	0	0	0	0	0	0
794	60.2	148	38	17.35			0	0	0	1	6	1	0	0	0	0	0	0	0	0	0	0	0	0	0
795	57.7	168	62	21.97			0	1	0	1	7	2	0	0	0	0	0	0	0	0	0	0	0	0	0
796	67.3	160	60	23.44	1	1	0	0	0	0	7	2	0	0	0	0	0	0	0	0	0	0	1	0	0
797	64.8	160	72	28.12	2	1	0	1	1	1	7	2	0	0	1	0	0	0	0	0	0	0	1	0	0
798	63.2				2	1	0		0	1	12	3	0	0	1	0	0	0	0	0	0	0	0	0	0
799
800	65.8	162	64	24.39	3	2	0		0	1	10	2	0	0	0	1	0	0	0	0	0	0	1	0	0
801
802	59.6	150	75	33.33	1	1	0	1	0	0	9	2	0	0	0	0	0	0	1	0	0	0	0	0	0
803
804	63.8	154	68	28.67	4	2	0	1	1	1	9	2	0	0	0	0	0	0	1	0	0	0	1	0	1
805	65.4	159	64	25.32	5	3	0	1	0	1	7	2	0	0	1	0	0	0	1	0	0	0	1	0	0
806	65.9	158	85	34.05	2	1	0	1	1	1	8	2	0	0	0	0	1	0	0	0	0	0	1	0	0
807
808	63.3	158	63	25.24	2	1	0	1	1	1	17	3	0	0	1	0	0	0	0	1	0	0	0	0	0
809	66.2	152	53	22.94	7	3	0	0	1	1	7	2	0	0	1	0	0	0	1	0	0	0	1	0	0
810	59.1	153	66	28.19	6	3	0	0	1	1	10	2	0	0	1	0	0	0	1	1	0	0	1	0	0
811	60.6	161	75	28.93	2	1	0	0	1	1	9	2	0	0	1	0	0	0	1	0	0	0	0	0	0
812	63.6	160	84	32.81	3	2	0	1	1	1	7	2	0	0	0	0	0	0	1	0	0	0	1	0	0
814	64.7	160	70	27.34	3	2	1	1	1	0	6	1	0	0	0	0	0	0	0	1	0	0	1	0	0
815
816	66.3	152	65	28.13	4	2	0	2	1	1	7	2	0	0	0	0	0	0	1	0	0	0	1	0	0
817	58.9	158	90	36.05	2	1	0	0	1	1	10	2	0	0	0	0	0	0	0	0	0	0	1	0	0
818	65.1	160	74	28.91	4	2	0	0	1	1	7	2	0	0	1	0	0	0	1	0	0	0	1	0	0
819
820	64.6	147	49	22.68	3	2	0	0	1	0	10	2	0	0	1	0	0	0	1	0	0	0	0	0	0
822	66.3	159	53	20.96	2	1	0	0	0	1	12	3	0	0	0	0	0	0	1	1	0	0	0	0	0
823	67	163	72	27.1	3	2	0	1	0	0	11	2	0	0	0	0	0	0	1	1	0	1	0	0	0
824	66.8	160	65	25.39	4	2	0	1	1	1	7	2	0	0	1	0	0	0	1	1	0	0	1	0	0
825	60	150	48	21.33	1	1	0	0	0	0	13	3	0	0	0	0	0	1	0	0	0	0	0	0	0
826
827	60.1	155	62	25.81	2	1	0	1	1	1	7	2	0	0	1	0	0	0	0	0	0	0	1	0	0
828	61.7	171	76	25.99	0	0	0	0	1	1	7	2	0	0	0	0	0	0	0	0	0	0	0	0	0
829	67.1	161	78	30.09	2	1	0	0	1	1	9	2	0	0	1	0	0	0	1	0	0	0	0	0	0
830	64.8	163	90	33.87	4	2	0	0	0	1	11	2	0	0	0	0	0	0	1	0	0	0	1	0	0
831	58.9	162	62	23.62	2	1	0	0	0	1	8	2	0	0	0	0	0	0	1	0	0	0	1	0	0
832	62	164	64	23.8	0	0	0	0	1	1	7	2	0	0	0	0	0	0	0	0	0	0	0	0	0
833	64.2	163	70	26.35	1	1	0	0	1	1	7	2	0	0	0	0	0	0	1	0	0	0	0	0	0
834	59.1	164	73	27.14	1	1	0	0	1	1	6	1	0	0	0	0	0	0	0	0	0	0	1	0	0
835	65.7	156	88	36.16	8	3	0	0	0	0	10	2	0	1	1	0	0	0	1	0	0	0	1	0	0
836	64.1	156	75	30.82	2	1	0	0	0	0	7	2	0	0	0	0	0	0	1	0	0	0	0	0	0
837
838	60.3	160	69	26.95	7	3	2	1	0	1	10	2	0	0	1	0	0	0	1	1	1	0	1	0	0
839
841	64.5	162	79	30.1	3	2	0	0	1	1	6	1	0	1	1	0	0	0	1	0	0	0	0	0	0
843	60.6	165	85	31.22	1	1	0	1	1	1	7	2	0	0	0	0	0	0	0	0	0	0	1	0	0
844	58.1	164	65	24.17	0	0	0	1	1	0	5	1	0	0	0	0	0	0	0	0	0	0	0	0	0
845	61.9	160	69	26.95	0	0	0	1	1	1	9	2	0	0	0	0	0	0	0	0	0	0	0	0	0
846	65.2	153	114	48.7	4	2	0	0	0	1	9	2	0	0	1	0	0	0	1	0	0	0	1	0	0
847	66.9	158	80	32.05	3	2	0	1	0	1	7	2	0	0	0	0	0	0	1	0	0	0	1	0	0
848
849	60.3	165	55	20.2	1	1	0	1	1	1	7	2	0	0	0	0	0	0	0	0	0	0	0	0	1
850	65	165	99	36.36	2	1	0	0	1	1	6	1	0	0	0	1	0	0	1	0	0	0	0	0	0
851	60.6	154	69	29.09	3	2	0	0	0	0	6	1	0	0	1	0	0	0	1	0	0	0	0	0	0
852	64.5	159	82	32.44	0	0	0	1	1	1	6	1	0	0	0	0	0	0	0	0	0	0	0	0	0
853
854	59.3	161	58	22.38	3	2	0	1	1	0	7	2	0	0	1	0	1	0	1	0	0	0	0	0	0
855	63.9	152	57	24.67	3	2	0	0	0	1	7	2	0	0	1	0	0	0	1	0	0	0	1	0	0
857	61	162	91	34.67	6	3	0	0	0	1	12	3	0	0	0	0	0	0	1	0	1	0	1	0	0
858	66.4	165	63	23.14	1	1	0	0	0	1	7	2	0	0	0	0	0	0	1	0	0	0	0	0	0
859
860	62.6		63		6	3	0	1	0	0	14	3	0	0	1	0	0	0	1	0	0	0	1	0	0
861	63.5	165	80	29.38	0	0	0	0	1	0	6	1	0	0	0	0	0	0	0	0	0	0	0	0	0
862	62.1	158	83	33.25	2	1	0	0	1	1			0	0	0	0	0	0	0	0	1	0	1	0	0
863	58.7	168	70	24.8	3	2	1	1	1	1	7	2	0	1	1	0	0	0	1	0	0	0	0	0	0
864	59.7								0	1	7	2	0	0	0	0	0	0	0	0	0	0	0	0	0
865	65.8	156	73	30	1	1	0	1	0	1	7	2	0	0	0	0	1	0	0	0	0	0	0	0	0
866	62.4	161	54	20.83	2	1	0	0	1	1	5	1	0	0	1	0	0	0	1	0	0	0	0	0	0
867	64.4	149	80	36.03	3	2	1	1	1	0	9	2	0	0	1	0	0	0	1	0	0	0	1	0	0
868	66.1	161	79	30.48			0	0	1	1	7	2	0	0	0	0	0	0	0	0	0	0	0	0	0
869	61.8	162	74	28.2	2	1	0	1	1	1	7	2	0	1	0	0	0	0	1	0	0	0	0	0	0
870	57.4	160	60	23.44	3	2	0	0	0	1	9	2	0	0	1	0	0	0	1	0	0	0	1	0	0
871	66	163	85	31.99			0	0	0	1	11	2	0	0	0	0	0	0	0	0	0	0	0	0	0
872	66.1	155	80	33.3	7	3	2	0	0	1	10	2	0	0	1	0	0	0	1	1	0	0	1	0	0
873	60		98		1	1	0	1	0	1	10	2	0	0	0	0	0	0	1	0	0	0	0	0	0
874
875
876	66.8	160	70	27.34	3	2	0	0	1	1	7	2	0	1	0	0	0	0	1	0	0	0	1	0	0
877	64.2	160	62	24.22	2	1	0	1	1	1	7	2	0	1	0	0	0	0	0	1	0	0	0	0	0
878	59.4	164	85	31.6	1	1	0	0	1	1	5	1	0	0	0	0	0	0	0	0	0	0	1	0	0
879	67.3	163	62	23.34	2	1	0	1	1	0	5	1	0	0	0	0	0	0	1	0	1	0	0	0	0
880	61.3	155	86	35.8	6	3	0	0	0	1			0	1	1	0	0	0	1	1	0	0	0	0	0
881	63	164	64	23.8			1	0	1	0	12	3	0	0	0	0	0	0	0	0	0	0	0	0	0
882	65.3	150	62	27.56	2	1	0	1	1	0	9	2	0	0	0	0	0	0	0	0	0	0	1	0	0
883	58.1	162	95	36.2	2	1	0	0	1	0	10	2	0	0	1	0	0	0	1	0	0	0	0	0	0
884	61.8	160	71	27.73	1	1	0	0	0	1	10	2	0	0	0	1	0	0	0	0	0	0	0	0	0
885	66.2	169	70	24.51	7	3	0	1	0	1	8	2	0	1	1	0	0	0	1	1	0	0	1	0	0
886	64.6	160	60	23.44			0	1	1	1	7	2	0	0	0	0	0	0	0	0	0	0	0	0	0
887	64.2	156	56	23.01	2	1	1	1	1	0	8	2	0	1	0	0	0	0	0	0	1	0	0	0	0
888
889	65.2	168	95	33.66	1	1	0	1	0	0	8	2	0	0	0	0	0	0	0	0	0	0	1	0	0
890	61.8	165	100	36.73	0	0	0	0	1	0	15	3	0	0	0	0	0	0	0	0	0	0	0	0	0
892	67.2	160	74	28.91			0	0	1	0	8	2	0	0	0	0	0	0	0	0	0	0	0	0	0
893	59.2	163	82	30.86	3	2	0	0	1	1	7	2	0	0	1	0	0	0	1	0	0	0	1	0	0
894	58.8	170	75	25.95	2	1	0	1	1	1	6	1	0	0	1	0	0	0	0	0	1	0	0	0	0
895	57.9		79		2	1	1	0	1	1	9	2	0	0	1	0	0	0	0	0	0	0	1	0	0
896	57.5		78		2	1	2	1	1	1	17	3	0	0	1	0	0	0	0	0	0	0	1	0	0
897	64.3	163	78	29.36	4	2	1	1	0	1	7	2	0	1	0	0	0	0	1	1	0	0	1	0	0
898	58.2	169	59	20.66	1	1	1	0	1	0	7	2	0	0	0	0	0	0	0	0	0	0	1	0	0
899	61.2	156	73	30			0	1	0	1	9	2	0	0	0	0	0	0	0	0	0	0	0	0	0
900
901	61.3	159	74	29.27	1	1		1	1	1	7	2	0	0	0	0	0	0	0	1	0	0	0	0	0
903
904	58.7	164	60	22.31	1	1	0	1	1	1	6	1	0	0	1	0	0	0	0	0	0	0	0	0	0
905	66.4	158	75	30.04	2	1	0	1	0	1	7	2	0	0	1	0	0	0	1	0	0	0	0	0	0
906	64.8	157	64	25.96	2	1	0	0	1	1	14	3	0	0	1	0	0	0	1	0	0	0	0	0	0
907
908	64.8	162	65	24.77	1	1	0	0	1	0	10	2	0	0	0	0	0	0	0	0	0	0	1	0	0
909	59.9	158	52	20.83	2	1	0	1	1	1	6	1	0	0	0	0	0	0	0	0	0	0	1	0	0
910	65.8	152	65	28.13	1	1	0	0	0	0	7	2	0	0	0	0	0	0	0	0	0	0	1	0	0
911	63.7	164	70	26.03	3	2	0	0	0	0	5	1	0	0	0	0	0	0	1	0	0	0	1	0	0
912	62.3	165	68	24.98	2	1	0	0	0	1	10	2	0	0	0	0	0	0	0	1	0	0	1	0	0
913
914	59.9	167	80	28.69	0	0		1	1	1	7	2	0	0	0	0	0	0	0	0	0	0	0	0	0
915	60.1								0	1	7	2	0	0	0	0	0	0	0	0	0	0	0	0	0
917	59.7	167	65	23.31	1	1	0	1	1	1	5	1	0	0	0	0	0	0	0	0	0	0	1	0	0
918	57.8		74		3	2	1		0	0	7	2	0	0	0	0	0	0	1	1	0	0	1	0	0
919
920
921
922	62.2	160	85	33.2	3	2	0	1	1	1	15	3	0	0	0	0	0	0	1	0	0	0	1	0	0
923	66.1	162	77	29.34	1	1	0	0	0	0	11	2	0	0	0	0	0	0	0	1	0	0	0	0	0
924	59.1	155	58	24.14	3	2	0	1	1	0	9	2	0	0	1	0	0	0	1	0	0	0	1	0	0
925	65	152	67	29	7	3	0	2	1	1	13	3	0	0	0	0	1	0	1	1	0	0	0	1	1
926	66.4	167	51	18.29	3	2	0	1	0	1	12	3	0	0	0	0	0	0	1	0	0	0	1	0	0
927	66.7	159	60	23.73			0	1	1	1	6	1	0	0	0	0	0	0	0	0	0	0	0	0	0
928	66.6	161	71	27.39	3	2	0	1	1	1	7	2	0	0	1	0	0	0	1	0	0	0	1	0	0
929	63.2	163	69	25.97	1	1	0	0	1	0	7	2	0	0	1	0	0	0	0	0	0	0	0	0	0
930	61.7	156	61	25.07	2	1	0	1	1	1	13	3	0	0	1	0	0	0	1	0	0	0	0	0	0
931	59.5	165	65	23.88	4	2	0	0	0	0	10	2	0	0	1	0	0	0	0	0	0	0	1	0	0
932	64.2	160	70	27.34	3	2	0	1	1	0	9	2	0	0	1	0	0	0	0	0	0	0	1	0	0
933	59.2	155	88	36.63	4	2	0	0	1	1	15	3	0	0	1	0	0	0	1	0	0	0	1	0	0
934	59	167	70	25.1	4	2	0	1	1	1	7	2	0	0	1	0	0	0	0	0	0	0	1	0	0
935	64	160	74	28.91	3	2	0	0	1	1	4	1	0	0	1	0	0	0	1	0	0	0	1	0	0
936	66	165	86	31.59	2	1	0	0	1	1	9	2	0	0	0	0	0	0	0	0	0	0	1	0	0
938	65.3	153	68	29.05	1	1	0	0	0	1	5	1	0	0	0	0	0	0	1	0	0	0	0	0	0
940	60.9	163	70	26.35	0	0	0	0	1	1	6	1	0	0	0	0	0	0	0	0	0	0	0	0	0
941	61.7	160	60	23.44	3	2	0	0	0	0	11	2	0	0	1	0	0	0	1	0	0	0	1	0	0
942	60.4	166	60	21.77	1	1	0	1	0	0	16	3	0	0	0	1	0	0	0	0	0	0	0	0	0
943	63.2	158	85	34.05	4	2	0	0	0	1	13	3	0	0	1	0	0	0	1	0	0	0	1	0	0
944	58.6	168	65	23.03	0	0	0	1	1	1	6	1	0	0	0	0	0	0	0	0	0	0	0	0	0
945	62.1	165	76	27.92	2	1	0	0	1	0	5	1	0	0	1	0	0	0	1	0	0	0	0	0	0
946	67.1				1	1		1	0	1	6	1	0	0	0	0	0	0	0	0	0	0	1	0	0
947
948	59	166	65	23.59	3	2	0	1	1	1	7	2	0	0	1	0	0	0	0	0	0	0	1	0	0
950	62.6	157	64	25.96	0	0	2	2	1	1	8	2	0	0	0	0	0	0	0	0	0	0	0	0	0
951	64	161	65	25.08	2	1	0	1	1	1	7	2	0	0	0	0	0	0	1	0	0	0	1	0	0
952
953	66.3	156	70	28.76	6	3	0	0	0	0	7	2	0	0	1	0	0	0	1	0	0	0	1	0	1
954
955	63	156	76	31.23	4	2	0	1	1	1	6	1	0	0	1	0	0	0	1	0	0	0	1	0	0
956	58.5	163	65	24.46	0	0	0	0	1	0	10	2	0	0	0	0	0	0	0	0	0	0	0	0	0
957	64.1		80		1	1	0	0	1	1	7	2	0	0	0	0	0	0	1	0	0	0	0	0	0
958	57.5	163	72	27.1	1	1	0	0	0	1	7	2	0	0	0	0	0	0	1	0	0	0	0	0	0
959	61.5		78		2	1	0	1	1	1	6	1	0	0	1	0	0	0	0	0	0	0	1	0	0
960
961	65.8	154	62	26.14	4	2	0	1	1	1	13	3	0	0	1	0	0	0	1	0	0	0	1	0	0
962	67.1	153	67	28.62	4	2	0	0	1	0	7	2	0	0	1	0	0	0	1	0	0	0	1	0	0
963	59	162	64	24.39	2	1	0	0	1	1	12	3	0	0	0	0	0	0	1	0	1	0	0	0	0
964	58.3	164	74	27.51	2	1	1	1	1	1	4	1	0	0	0	0	0	0	1	0	0	0	1	0	0
965	59.7	159	74	29.27	3	2	0	0	0	1	7	2	0	0	0	0	0	0	1	1	0	0	1	0	0
966
967
968	60.4	154	73	30.78	4	2	0	1	1	0	12	3	0	0	1	0	0	0	0	1	0	0	1	0	0
969	67.4	158	63	25.24	1	1	0	0	0	0	6	1	0	0	0	0	0	0	0	1	0	0	0	0	0
970
971	62.9	160	61	23.83	3	2	0	0	0	1	9	2	0	0	1	0	0	0	1	0	0	0	1	0	0
972	59.2	161	69	26.62	0	0	2	1	0	0	10	2	0	0	0	0	0	0	0	0	0	0	0	0	0
973
974	63.3				1	1			0	0	7	2	0	0	0	0	0	0	1	0	0	0	0	0	0
975	65.3	162	76	28.96	5	3	0	0	0	1	10	2	0	0	1	0	0	1	0	1	0	0	1	0	0
976	65.5	157	70	28.4	1	1	0	1	1	0	7	2	0	0	0	0	0	0	1	0	0	0	0	0	0
977	60.2	160	90	35.16	3	2	1	1	1	1	10	2	0	1	0	0	0	0	1	0	0	0	1	0	0
978	64.9	165	67	24.61	4	2	0	1	1	1	7	2	0	0	1	0	0	0	1	0	0	0	1	0	0
979	62.5	160	78	30.47	2	1	0	0	0	0	6	1	0	0	0	0	1	0	1	0	0	0	0	0	0
980	61.1	165	69	25.34	1	1	1	1	1	0	4	1	0	0	0	0	0	0	0	0	0	0	1	0	0
981	58.1	164	61	22.68	1	1	0	0	1	1	7	2	0	0	0	0	0	0	0	0	0	0	1	0	0
982	57.8	162	72	27.43	0	0	0	1	1	1	7	2	0	0	0	0	0	0	0	0	0	0	0	0	0
983	59.4	160	67	26.17	1	1	0	1	1	1	14	3	0	0	0	0	0	0	0	0	0	0	1	0	0
984	58.3	165	61	22.41	2	1	0	0	1	0	12	3	0	0	0	1	0	0	0	0	0	0	1	0	0
985	65.3	162	92	35.06	1	1	0	0	1	1	7	2	0	0	0	0	0	0	0	1	0	0	0	0	0
986
987
988	62	163	85	31.99	3	2	0	0	1	0	7	2	0	0	1	0	0	0	1	1	0	0	0	0	0
989	61.2				0	0			0	0	7	2	0	0	0	0	0	0	0	0	0	0	0	0	0
990	66.1	157	60	24.34	2	1	0	0	0	0	13	3	0	0	1	0	0	0	0	0	0	0	1	0	0
991	62.2	163	72	27.1	1	1	0	1	1	1	7	2	0	0	0	0	0	0	0	0	0	0	1	0	0
992
993	67.1	158	56	22.43	2	1	0	0	0	1	7	2	0	1	1	0	0	0	0	0	0	0	0	0	0
994	67	161	65	25.08	1	1	0	0	0	1	7	2	0	0	0	0	0	0	0	0	0	0	1	0	0
995	64.7	161	64	24.69	1	1	0	1	1	1	10	2	0	0	0	0	0	0	0	0	0	0	1	0	0
996	64.2	154	78	32.89	2	1	0	0	1	1	7	2	0	1	0	0	0	0	0	0	0	0	1	0	0
997	58.1	160	90	35.16	3	2	0	1	0	0	10	2	0	0	0	1	0	0	1	0	0	0	1	0	0
998	66.5	159	67	26.5	0	0	0	1	1	1	6	1	0	0	0	0	0	0	0	0	0	0	0	0	0
999	65	162	85	32.39	0	0	0	1	1	0	4	1	0	0	0	0	0	0	0	0	0	0	0	0	0
1000	59	157	80	32.46	1	1	0	0	1	0	5	1	0	0	0	0	0	0	1	0	0	0	0	0	0
1001	59	178	58	18.31			0	0	0	0	9	2	0	0	0	0	0	0	0	0	0	0	0	0	0
1003	58.8	164	68	25.28	3	2	0	1	1	1	7	2	0	1	1	0	0	0	0	0	0	0	0	0	0
1004	58.1		67		1	1	0	1	1	1	7	2	0	0	1	0	0	0	0	0	0	0	0	0	0
1005	63.1	159	70	27.69			0	0	1	0	7	2	0	0	0	0	0	0	0	0	0	0	0	0	0
1006	64.3	159	78	30.85	1	1	0	1	1	0	8	2	0	0	1	0	0	0	0	0	0	0	0	0	0
1007	64.7	163	75	28.23	2	1	0	1	1	0	7	2	0	0	1	0	0	0	0	1	0	0	0	0	0
1008	65.1	157	55	22.31	2	1	0	1	1	0	7	2	0	0	0	1	0	0	0	1	0	0	0	0	0
1009	59.8	164	65	24.17			0	1	1	1	12	3	0	0	0	0	0	0	0	0	0	0	0	0	0
1010
1011	57.9	168	73	25.86	2	1	0	0	1	1	9	2	0	0	0	0	1	0	0	0	0	0	0	0	1
1012									0				0	0	0	0	0	0	0	0	0	0	0	0	0
1013	65	164	86	31.98	3	2	0	1	1	0	12	3	0	0	0	0	0	0	1	0	0	0	1	0	0
1014	59.1	160	68	26.56	1	1	0	0	1	0	6	1	0	0	1	0	0	0	0	0	0	0	0	0	0
1015	61.4	162	90	34.29	3	2	0	1	1	1	7	2	0	1	0	0	0	0	1	0	1	0	0	0	0
1016	59.7	172	62	20.96	4	2	0	1	0	1	4	1	0	0	1	0	0	0	1	0	0	0	1	0	0
1017
1018	63.2	164	80	29.74	4	2	0	0	0	1	7	2	0	1	1	0	0	0	1	1	0	0	0	0	0
1019
1020	60.5	152	55	23.81	2	1	0	0	1	1	6	1	0	0	1	0	0	0	0	0	0	0	1	0	0
1021	61.9	158	68	27.24	2	1	0	1	1	1	6	1	0	0	1	0	0	0	1	0	0	0	0	0	0
1022	65.6	159	67	26.5	3	2	0	0	1	1	8	2	0	0	0	0	0	0	1	0	0	0	1	0	0
1023	60.9	155	69	28.72	3	2	0	1	0	0	7	2	0	0	1	0	0	0	0	0	0	0	1	0	0
1024	59.1	162			1	1	1	1	1	0	7	2	0	1	0	0	0	0	0	0	0	0	0	0	0
1025	62.9	161	67	25.85	4	2		1	1	1	7	2	0	0	0	0	0	0	0	0	0	0	1	1	0
1026	62.6	159	70	27.69	4	2	0	2	1	1			0	0	1	0	0	0	1	0	0	0	1	0	0
1027	62.1	171	66	22.57	2	1	0	0	1	1	5	1	0	0	1	0	0	0	1	0	0	0	0	0	0
1028	64.6	172	89	30.08	3	2	0	0	1	0	8	2	0	0	1	0	0	0	1	0	0	0	0	0	0
1029	66.3	161	62	23.92	3	2	0	1	1	1	7	2	0	1	1	0	0	0	0	0	1	0	0	0	0
1030	59.6	168	80	28.34	3	2	0	0	0	1	9	2	0	0	0	0	0	0	1	0	1	0	0	0	1
1031	66.6	158	84	33.65	1	1	0	0	0	1	9	2	0	0	0	0	0	1	0	0	0	0	0	0	0
1032
1033	64.7	152	57	24.67	1	1	0	0	1	0	12	3	0	0	1	0	0	0	0	0	0	0	0	0	0
1034	60.7	160	60	23.44	6	3	0	1	1	0	10	2	0	1	0	0	0	0	1	1	0	0	1	0	0
1035	57.7	165	85	31.22	2	1	0	0	0	1	9	2	0	0	0	0	0	0	0	0	0	0	1	0	0
1036	57.6	157	77	31.24	3	2	0	0	1	1	9	2	0	0	0	1	0	0	0	0	0	0	1	0	0
1037	66.7	160	68	26.56	4	2	0	0	0	1	6	1	0	0	1	0	0	0	1	0	1	0	0	0	0
1038	64.7	158	60	24.03	6	3	0	0	1	1	7	2	0	0	1	0	0	0	1	0	0	0	1	0	0
1039
1041	62.6	154	58	24.46	2	1	0	0	0	1	7	2	0	0	1	0	0	0	1	0	0	0	0	0	0
1042	65.7	158	60	24.03	2	1	0	1	1	1	7	2	0	0	0	0	0	0	1	0	0	0	1	0	0
1043	65.4	157	84	34.08	2	1	0	0	0	0	8	2	0	0	1	0	0	0	1	0	0	0	0	0	0
1044	57.5	155	69	28.72	3	2	1	1	1	1	14	3	0	0	1	0	0	0	0	0	0	0	1	0	0
1046	64.9	154	70	29.52			0	0	1	1	4	1	0	0	0	0	0	0	0	0	0	0	0	0	0
1047	64.6	168	75	26.57	1	1	0	0	1	1	6	1	0	0	0	0	0	0	0	0	0	0	1	0	0
1048	65.4	160	90	35.16	1	1	0	1	1	1	11	2	0	0	0	0	0	0	1	0	0	0	0	0	0
1049	59.5	168	110	38.97	5	3	0	0	0	0	11	2	0	0	1	0	0	0	1	0	0	0	1	0	0
1050
1051	61.9	154	75	31.62	3	2	0	0	1	1	7	2	0	0	0	0	0	0	1	0	1	0	1	0	0
1052	62	162	63	24.01	2	1	0	1	1	1	5	1	0	0	0	0	0	0	0	0	0	0	1	0	0
1053
1054	60	160	61	23.83			0	1		1	6	1	0	0	0	0	0	0	0	0	0	0	0	0	0
1055	60.5	163	55	20.7	1	1	0	1	0	1	7	2	0	1	0	0	0	0	0	0	0	0	0	0	0
1056
1057
1058	62.7	163	83	31.24	3	2	0	0	1	0	10	2	0	0	0	0	0	0	1	0	0	0	1	0	1
1059	63.4	157	54	21.91	0	0	0	1	1	1	4	1	0	0	0	0	0	0	0	0	0	0	0	0	0
1060	64.7		82		3	2	1	1	1	0	9	2	0	0	0	0	0	0	1	0	0	0	1	0	0
1061	63	160	61	23.83	5	3	0	0	1	1	7	2	0	0	1	0	0	0	1	0	0	0	1	0	0
1062	66.7	155	73	30.39	1	1	0	0	1	1	6	1	0	0	1	0	0	0	0	0	0	0	0	0	0
1063	59	160	68	26.56	0	0	0	1	1	1	6	1	0	0	0	0	0	0	0	0	0	0	0	0	0
1066	60.1	160	84	32.81	0	0	0	1	1	1	7	2	0	0	0	0	0	0	0	0	0	0	0	0	0
1067	58.3	150	70	31.11	2	1	0	0	1	1	18	3	0	0	0	1	1	0	0	0	0	0	0	0	0
1068	57.6	168	95	33.66	1	1	0	0	1	1	7	2	0	0	0	0	0	0	0	1	0	0	0	0	0
1069	62	158	53	21.23	6	3	1	0	1	0	17	3	0	0	1	0	0	0	1	0	0	0	1	0	1
1070	63.6	165	84	30.85	2	1	0	1	1	1	6	1	0	0	1	0	0	0	0	0	0	0	1	0	0
1071	59.8	158	74	29.64	2	1	0	1	1	1	7	2	0	0	1	0	0	0	1	0	0	0	0	0	0
1072	59.7	172	79	26.7	2	1	0	1	1	1	11	2	0	0	1	0	0	0	0	0	0	0	1	0	0
1073	59.3	174	95	31.38	0	0	0	0	0	1	10	2	0	0	0	0	0	0	0	0	0	0	0	0	0
1074
1075	58	152	73	31.6	3	2	0	0	1	1	13	3	0	0	1	0	0	0	0	1	0	0	1	0	0
1076
1077	63	162	69	26.29	2	1	1	1	1	1	4	1	0	0	1	0	0	0	0	0	0	0	1	0	0
1078	58	168	86	30.47	2	1	0	1	1	1	7	2	0	0	0	0	0	0	1	0	0	0	0	1	0
1079
1081	64.1	166	91	33.02	6	3	0	0	1	1	7	2	0	0	1	0	0	1	1	0	0	0	1	0	0
1082	65.5	151	64	28.07	1	1	0	0	0	1	7	2	0	0	0	0	0	0	0	0	0	0	1	0	0
1083	67.3	163	67	25.22	7	3	0	0	1	0	7	2	0	0	1	0	0	0	0	0	1	0	1	0	0
1084
1085	63.9	166	67	24.31	4	2	0	1	1	1	7	2	0	0	1	0	0	0	1	0	0	0	1	0	0
1086
1087	59.6	153	60	25.63	2	1	0	1	1	1	7	2	0	0	1	0	0	0	0	0	0	0	1	0	0
1088	66.6	165	68	24.98	2	1	0	1	1	1	8	2	0	0	1	0	0	0	0	0	0	0	1	0	0
1089	66.3	163	66	24.84	5	3	0	1	1	0	10	2	0	0	1	0	0	0	1	0	1	0	0	0	0
1090	64.6	170	63	21.8	2	1	0	1	1	1	6	1	0	0	1	0	0	0	1	0	0	0	0	0	0
1091	64.5	160	83	32.42	4	2	0	1	0	1	7	2	0	0	1	0	0	0	1	1	0	0	1	0	0
1092	61.2	159	73	28.88	2	1	0		1	0	12	3	0	0	0	0	0	0	0	0	0	0	1	0	0
1093
1094
1095	65.3	159	90	35.6	5	3	0	0	1	0	7	2	0	0	1	0	0	0	0	0	0	0	1	0	0
1096	63.9	155	82	34.13	4	2	0	1	0	0	9	2	0	0	0	0	0	0	1	0	0	0	1	0	0
1097	61.8		90		4	2	0	0	1	1	16	3	0	0	0	1	0	0	1	0	0	0	1	0	0
1098	63.5	156	75	30.82	0	0	0	0	1	0	5	1	0	0	0	0	0	0	0	0	0	0	0	0	0
1099	58	169	64	22.41	3	2	0	1		1	7	2	0	0	0	0	0	0	0	0	0	0	1	0	0
1100	64.6	171	88	30.09	2	1	0	1	1	1	4	1	0	0	1	0	0	0	1	0	0	0	0	0	0
1101
1102	59.8	162	62	23.62	2	1	0	0	1	1	6	1	0	0	0	0	0	0	1	0	0	0	0	0	0
1103	67.1	164	60	22.31	2	1	0	1	0	0	5	1	0	0	0	0	0	0	1	0	0	0	1	0	0
1104	61.3	160	58	22.66	0	0	2	0	0	1	12	3	0	0	0	0	0	0	0	0	0	0	0	0	0
1105	66.4	159	73	28.88	1	1	0	1	1	1	4	1	0	0	0	0	0	0	1	0	0	0	0	0	0
1106	58	168	85	30.12	1	1	2	1	0	0	12	3	0	0	0	1	0	0	0	0	0	0	0	0	0
1107	59.1	167	90	32.27	2	1	0	0	0	1	7	2	0	0	0	0	0	0	1	0	0	0	0	0	1
1108	63	161	88	33.95	2	1	0	1	1	0	7	2	0	0	0	0	0	0	1	0	0	0	1	0	0
1109	67.4	161	65	25.08	0	0	1	1	1	0			0	0	0	0	0	0	0	0	0	0	0	0	0
1110
1111	65.9	161	72	27.78	1	1	0	0	1	1	7	2	0	0	0	0	0	0	1	0	0	0	0	0	0
1112
1113
1114	64	157	60	24.34	2	1	0	0	1	1			0	0	0	0	0	0	1	0	0	0	1	0	0
1115	60.1	171	82	28.04	7	3	0	1	1	1	9	2	0	0	1	0	0	0	1	1	1	0	1	0	0
1116
1117	57.7	161	61	23.53	2	1	1	1	0	1	10	2	0	0	1	0	0	0	1	0	0	0	0	0	0
1118	66.8	160	57	22.27			0	1	1	1	7	2	0	0	0	0	0	0	0	0	0	0	0	0	0
1119	64.1	159	74	29.27	7	3	0	0	0	1	12	3	0	0	1	0	0	0	1	1	1	0	1	0	1
1120	58.6	165	68	24.98	1	1	0	1	1	1	11	2	0	0	0	0	0	0	0	1	0	0	0	0	0
1121	62.4	156	53	21.78	1	1	1	0	0	1	7	2	0	0	1	0	0	0	0	0	0	0	0	0	0
1122
1123	66.6	162	76	28.96	1	1	0	0	1	1	10	2	0	0	1	0	0	0	0	0	0	0	0	0	0
1124	61.1	161	72	27.78	2	1	0	1	1	1	6	1	0	0	0	0	0	0	1	0	0	0	1	0	0
1125
1126	60.8	150	58	25.78	0	0	0	0	1	1	4	1	0	0	0	0	0	0	0	0	0	0	0	0	0
1127	66.4	156	64	26.3	1	1	0	1	1	1			0	0	0	0	0	0	0	0	0	0	1	0	0
1128
1129	66.1	164	87	32.35			0	0	0	0	10	2	0	0	0	0	0	0	0	0	0	0	0	0	0
1130	63.9	170	71	24.57	2	1	0	0	1	1	4	1	0	0	1	0	0	0	0	0	0	0	0	0	0
1131	66.3	163	57	21.45	2	1	0	1	1	1	14	3	0	0	1	0	0	0	0	0	0	0	1	0	0
1132	65.3	165	66	24.24	0	0	0	1	1	1	5	1	0	0	0	0	0	0	0	0	0	0	0	0	0
1133
1134
1135	58.2	155	61	25.39	1	1	0	0	1	1	12	3	0	0	0	0	0	0	0	0	0	0	1	0	0
1136	66.5	160	82	32.03	4	2	0	0	1	1	9	2	1	0	1	0	0	0	1	0	0	0	1	0	0
1137	60.7	173	84	28.07	3	2	0	1	0	1	12	3	0	0	0	0	0	0	1	0	0	0	1	0	0
1138	57.7	156	77	31.64	1	1	0	1	1	1	6	1	0	0	0	0	0	0	0	0	0	0	1	0	0
1139
1140	64.3	166	92	33.39	4	2	0	1	1	0	7	2	1	0	0	0	0	0	1	1	0	0	1	0	0
1141	65.2	165	67	24.61	5	3	0	0	0	0	20	3	0	1	0	0	0	0	1	0	0	0	1	1	0
1142	66.5	153	55	23.5	9	3	2	1	0	1	14	3	0	0	1	0	0	0	1	0	0	0	1	0	0
1143	65.1	150	69	30.67	4	2	0	0	1	1	7	2	0	0	1	0	0	0	1	0	0	0	1	0	0
1144	60.9	165	69	25.34	2	1	0	1	1	0	5	1	0	0	1	0	0	0	1	0	0	0	0	0	0
1145	62.1		80		1	1	0			1	12	3	0	0	0	0	1	0	0	0	0	0	0	0	0
1147	63.8	152	65	28.13	3	2	0	0	0	1	16	3	0	0	0	0	0	0	0	0	0	0	1	1	0
1148
1149	59.6		77		2	1	0	0	1	0	6	1	0	0	1	0	0	0	1	0	0	0	0	0	0
1150
1151
1152	64.5	167	79	28.33			1	1	0	0	16	3	0	0	0	0	0	0	0	0	0	0	0	0	0
1153	62	164	70	26.03	0	0	0	1	0	1	7	2	0	0	0	0	0	0	0	0	0	0	0	0	0
1154	62.9	156	68	27.94	0	0	0	0	0	0	11	2	0	0	0	0	0	0	0	0	0	0	0	0	0
1155	63.7	158	78	31.24	3	2	0	0	0	0	10	2	0	0	0	0	0	0	1	0	0	0	1	0	0
1156	63.2	160	64	25	4	2	0	0	0	1	10	2	0	0	0	0	0	0	0	0	0	0	1	0	1
1157	62.3	160	73	28.52	5	3	0	0	1	1	6	1	0	0	1	0	0	1	1	0	0	0	1	0	0
1158	59.9	160	70	27.34	3	2	0	0		0	7	2	0	0	1	0	0	0	1	0	0	0	1	0	0
1159	58.9	158	68	27.24	1	1	0	0	0	0	9	2	0	0	0	0	0	0	1	0	0	0	0	0	0
1160	63.1	164	65	24.17	2	1	0	1	1	0	6	1	0	0	0	0	0	0	0	0	0	0	1	0	0
1161	66.7	150	83	36.89	2	1	0	0	1	1	7	2	0	0	0	0	0	0	1	0	0	0	1	0	0
1163	59	167	70	25.1	4	2	0	1	1	1	7	2	0	0	1	0	0	0	1	0	0	0	1	0	0
1164	62.6	165	70	25.71	2	1	0	0	0	1	10	2	0	0	0	0	0	0	0	0	0	0	1	0	0
1165	58.8	162	64	24.39	3	2	0	1	1	1	6	1	0	0	1	0	0	0	1	0	0	0	1	0	0
1166	61.5	164	75	27.89	1	1	0	1	1	0	14	3	0	0	1	0	0	0	0	0	0	0	0	0	0
1167	58.4	162	70	26.67	1	1	0	0	1	1	8	2	0	0	0	0	0	0	1	0	0	0	0	0	0
1168	58.6	169	120	42.02	2	1	0	1	0	0	19	3	0	0	1	0	0	0	0	1	0	0	0	0	0
1169	64.8	162	90	34.29	1	1	0	0	1	1	7	2	0	0	0	0	0	0	0	0	0	0	1	0	0
1170
1171	58.1	162	69	26.29	0	0	0	0	1	0	13	3	0	0	0	0	0	0	0	0	0	0	0	0	0
1172	62.8		69		2	1	1	0	0	1	8	2	0	0	0	0	0	0	1	0	0	0	0	0	1
1173	64.6	163	66	24.84	3	2	0	1	1	1	7	2	0	0	1	0	0	0	0	0	0	0	1	0	1
1174	57.7	163	58	21.83	2	1	0	0	1	0	5	1	0	0	1	0	0	0	0	0	0	0	0	0	1
1175
1176	67.2	159	50	19.78	1	1	0	0	0	0	15	3	0	0	0	0	0	0	0	0	0	0	1	0	0
1177	60.3	164	81	30.12	1	1	0	0	0	1	7	2	0	0	0	0	0	0	1	0	0	0	0	0	0
1178	62.2	155	63	26.22	1	1	0	0	1	0	4	1	0	0	0	0	0	0	0	0	0	0	1	0	0
1179	63.6		76				0	0	1	0			0	0	0	0	0	0	0	0	0	0	0	0	0
1180	66	161	84	32.41	1	1	0	0	1	1	6	1	0	0	1	0	0	0	0	0	0	0	0	0	0
1181	61.9	159	72	28.48	1	1	0	0		1	7	2	0	0	0	0	0	0	0	0	0	0	1	0	0
1182	58.3	162	72	27.43	2	1	0	0	1	1	4	1	0	0	1	0	0	0	1	0	0	0	0	0	0
1183	63.9	157	67	27.18	0	0	0	1	1	1	6	1	0	0	0	0	0	0	0	0	0	0	0	0	0
1184	64.5	150	56	24.89	3	2	0	0	1	0	6	1	1	0	0	0	0	0	0	0	0	0	1	0	0
1185	66.2	161	85	32.79	5	3	0	0		0	7	2	0	0	0	0	0	0	1	1	0	0	1	0	0
1186
1187
1188
1189	66.9	166	71	25.77	2	1	0	0	1	1	4	1	0	0	1	0	0	0	0	0	0	0	1	0	0
1190	60.4	152	50	21.64	2	1	0	0	0	1	13	3	0	0	1	0	0	0	0	0	0	0	1	0	0
1191	66.7	156	65	26.71	1	1	0	0	1	1	7	2	0	0	0	0	0	0	1	0	0	0	0	0	0
1192	60.8	163	79	29.73	4	2	0	1	1	1	9	2	0	0	0	0	0	1	0	0	0	0	1	0	0
1193
1194	59.4	157	70	28.4	5	3	0	0	1	1	7	2	0	0	0	0	0	0	1	0	0	0	1	0	0
1195	62.1	160	65	25.39	1	1	0	0	0	0	12	3	0	0	0	0	0	0	0	0	0	0	1	0	0
1196	61.2	153	52	22.21	3	2	0	0	1	0	10	2	0	0	1	0	0	0	1	1	0	0	0	0	0
1197	64	160	80	31.25	3	2	0	1	0	0			0	0	1	0	0	0	0	1	0	0	1	0	0
1198	59	165	87	31.96	0	0	0	1	1	1	6	1	0	0	0	0	0	0	0	0	0	0	0	0	0
1199	60.1	156	59	24.24	1	1	0	0	0	0	11	2	0	0	0	0	0	0	1	0	0	0	0	0	0
1200	58.5	156	80	32.87	3	2	0	0	1	1	4	1	0	0	1	0	0	0	1	0	0	0	1	0	0
1201	66.6	158	62	24.84	3	2	0	1	1	1	4	1	0	0	0	0	0	0	1	1	0	0	1	0	0
1202
1203
1204	63.4	164	64	23.8			0	0	1	0	4	1	0	0	0	0	0	0	0	0	0	0	0	0	0
1205	62.4	164	65	24.17	2	1	0	0	1	1	4	1	0	0	1	0	0	0	0	0	0	0	1	0	0
1206	62.9	169	72	25.21	5	3	0	1	1	1	7	2	0	0	1	0	0	0	1	0	0	0	1	0	0
1207	60.9	164	70	26.03	3	2	0	1	1	1	7	2	0	0	0	0	0	0	1	1	0	0	1	0	0
1208	58.3	166	60	21.77	2	1	0	1	1	1	12	3	0	0	0	0	0	0	1	0	0	0	1	0	0
1209	65.7		85		0	0	0	1	1	1	7	2	0	0	0	0	0	0	0	0	0	0	0	0	0
1210
1211	61.9	162	72	27.43	1	1	0	1	1	1	9	2	0	0	0	0	0	0	0	0	0	0	1	0	0
1212
1213	59.5	165	88	32.32	5	3	0	1	1	1	11	2	0	0	1	0	0	0	0	0	0	0	1	0	0
1214	58	163	83	31.24	0	0	0	0		1	6	1	0	0	0	0	0	0	0	0	0	0	0	0	0
1215
1216	59.9	160	85	33.2	1	1	0	0	0	1	7	2	0	0	0	0	0	0	0	0	0	1	0	0	0
1217	59.4	167	64	22.95	0	0	0	0	1	1	7	2	0	0	0	0	0	0	0	0	0	0	0	0	0
1218	62.1	160	62	24.22	3	2	0	1	1	1	9	2	0	0	1	0	0	0	0	0	0	0	1	0	0
1219	61.6	158	59	23.63	3	2	0	1	1	1	5	1	0	0	1	0	0	0	1	0	0	0	0	0	0
1220	60.9	170	65	22.49	0	0	2	1	1	1	6	1	0	0	0	0	0	0	0	0	0	0	0	0	0
1221	66.8	160	80	31.25	2	1	0	0	0	1	7	2	0	0	0	0	0	0	1	0	0	0	0	0	0
1222	57.8	164	82	30.49	5	3	0	1	1	1	7	2	0	0	1	0	0	0	0	1	0	0	1	0	0
1223
1224	67.2	160	105	41.02	6	3	0	1	0	0	11	2	0	0	1	0	1	0	1	0	0	0	0	0	0
1225	67.3	167	82	29.4	2	1	0	1	0	1	7	2	0	0	1	0	0	0	1	0	0	0	0	0	0
1226	64.5	157	66	26.78	4	2	0	1	0	1	9	2	0	0	1	0	0	0	1	0	0	0	1	0	0
1227	59.5	156	49	20.13	0	0	0	1		1	4	1	0	0	0	0	0	0	0	0	0	0	0	0	0
1228	57.6	153	55	23.5	1	1	0	0	1	0	9	2	0	0	0	0	0	0	0	0	0	0	0	0	1
1229	65.4	167	70	25.1	1	1	0	0	1	1	7	2	0	0	0	0	0	0	1	0	0	0	0	0	0
1230	60.6	156	70	28.76	1	1	0	0	1	1	7	2	0	0	0	0	0	0	0	1	0	0	0	0	0
1231	58.2	160	58	22.66	2	1	0	1	1	1	6	1	0	0	0	0	0	0	1	0	0	0	1	0	0
1232	67.3	157	75	30.43	2	1	0	0	0	0	7	2	0	0	1	0	0	0	1	0	0	0	0	0	0
1233	59.7	160	64	25	1	1	0	0	1	1	7	2	0	0	1	0	0	0	0	0	0	0	0	0	0
1234	64.7	155	53	22.06	1	1	0	1	1	1	5	1	0	0	0	0	0	1	0	0	0	0	0	0	0
1235	60.5	160	65	25.39	1	1	0	1	0	1	13	3	0	0	1	0	0	0	0	0	0	0	0	0	0
1236	59.3	160	83	32.42	3	2	1	0	0	0	8	2	0	0	0	0	0	0	1	0	0	0	1	0	0
1237	62.8	150	60	26.67	4	2	0	0	1	1	8	2	0	0	1	0	0	0	1	0	0	0	1	0	0
1238	64.5	160	70	27.34	1	1	0	0	1	1	4	1	0	0	1	0	0	0	0	0	0	0	0	0	0
1239	60.5	164	70	26.03	0	0	0		0	1	4	1	0	0	0	0	0	0	0	0	0	0	0	0	0
1240	62.9	155	80	33.3	4	2	0	0	1	1	7	2	0	1	0	0	0	0	1	0	0	0	1	0	0
1241	57.6	162	79	30.1	2	1	0	1	1	0	6	1	0	0	0	0	0	0	0	0	0	0	1	0	0
1242	65.9	161	70	27.01	4	2	0	1	1	0	7	2	0	0	0	0	0	0	1	1	0	0	1	0	0
1243	60.1	158	56	22.43	3	2	0	0	0	1			0	0	1	0	0	0	0	0	0	0	1	0	0
1244	59.5	153	80	34.17			0	0	0	0			0	0	0	0	0	0	0	0	0	0	0	0	0
1245	62.3	166	75	27.22	5	3	0	1	1	1	7	2	0	0	1	0	0	0	1	1	0	0	1	0	0
1246	60.9	164	85	31.6	0	0	2	0	0	1	7	2	0	0	0	0	0	0	0	0	0	0	0	0	0
1247	66.2	165	70	25.71	4	2	0	0	1	0	13	3	0	0	1	0	0	0	1	1	0	0	1	0	0
1248	59.4	174	69	22.79	5	3	0	1	0	1	4	1	0	0	1	0	0	0	1	0	1	0	1	1	0
1249	64.6	161			0	0	0	0	1	1	7	2	0	0	0	0	0	0	0	0	0	0	0	0	0
1250	61.7	163	80	30.11	2	1	2	0	1	0	9	2	0	0	0	0	1	0	1	0	0	0	0	0	0
1251	64.7	165	61	22.41	1	1	0	1	1	1	7	2	0	0	0	0	0	0	0	1	0	0	0	0	0
1252	64	154	62	26.14	4	2	0	0	0	1	7	2	0	0	1	0	0	0	1	0	0	0	0	0	0
1253	62.7	148	80	36.52	4	2	0	0	0	1	6	1	0	0	1	0	0	0	1	0	0	0	1	0	0
1254	63.6	150	89	39.56	3	2	0	0	0	1	5	1	0	0	1	0	0	0	0	1	0	0	1	0	0
1255	60.5	158	52	20.83	0	0	0	0	1	1	7	2	0	0	0	0	0	0	0	0	0	0	0	0	0
1256	67.2	151	72	31.58	3	2	0	0	1	1	7	2	0	1	0	0	0	0	1	1	0	0	0	0	0
1257	63.6	150	64	28.44	0	0	0	0	1	1	9	2	0	0	0	0	0	0	0	0	0	0	0	0	0
1259	57.7	162	70	26.67	0	0	0	1	0	1	7	2	0	0	0	0	0	0	0	0	0	0	0	0	0
1260	60.3	160	64	25	0	0	0	1	1	1	9	2	0	0	0	0	0	0	0	0	0	0	0	0	0
1261	66.6	170	71	24.57	2	1	0	0	1	1	7	2	0	0	0	0	0	0	1	0	0	0	1	0	0
1262	60	164	72	26.77	0	0	2	1	1	1	11	2	0	0	0	0	0	0	0	0	0	0	0	0	0
1263	65.5	151	85	37.28	4	2	0	0	1	1	7	2	0	0	0	0	0	0	1	0	0	0	1	0	0
1264	65.8	162	75	28.58	2	1	0	0	1	1	6	1	0	0	0	0	0	0	1	1	0	0	0	0	0
1265	62.8	159	72	28.48	2	1	0	0	0	1	9	2	0	0	1	0	0	0	1	0	0	0	0	0	0
1266	59.7	156	58	23.83	1	1	2	1	0	1	9	2	0	0	0	0	0	0	0	0	0	0	1	0	0
1267	66.2		72		1	1	0	0	0	0	5	1	0	0	0	0	0	0	1	0	0	0	0	0	0
1268	63.4	159	95	37.58	3	2	0	0	0	0	10	2	0	0	1	0	0	0	1	0	0	0	1	0	0
1269	58.1	160	79	30.86	3	2	1	1	1	1	7	2	0	0	0	0	0	0	1	0	0	0	1	0	0
1270
1271	62.5		100		3	2	0	0	0	0	8	2	1	1	1	0	0	0	0	0	0	0	0	0	0
1273	60.3	166	65	23.59	1	1	0	1	1	1	7	2	0	0	0	0	0	0	0	0	0	0	1	0	0
1274	60.7	158	85	34.05	2	1	0	1	0	1	7	2	0	0	0	0	0	1	1	0	0	0	0	0	0
1275	60.1	156	61	25.07	1	1	0		0	1	10	2	0	0	0	0	0	0	0	0	0	0	1	0	0
1277	61.1	166	82	29.76	9	3	0	0	1	0	9	2	0	1	1	0	0	0	1	1	0	0	1	1	0
1278
1279	59.6	166	86	31.21	3	2	0	0	0	1	14	3	0	0	1	1	0	0	0	0	0	0	1	0	0
1280	62	156	65	26.71	3	2	0	1	0	0	7	2	0	0	1	0	0	0	0	0	1	0	1	0	0
1281	58.3	160	68	26.56	1	1	0	1	1	1	6	1	0	0	0	0	0	0	0	0	0	0	1	0	0
1282	66.4	150	65	28.89	2	1	0	1	1	0	7	2	0	0	0	0	0	0	1	0	1	0	0	0	0
1283	63.8	156	68	27.94	7	3	0	0	1	1	6	1	0	1	1	0	0	0	1	1	1	0	1	0	0
1284	59.4	165	53	19.47	1	1	0	1	1	1	4	1	0	0	0	0	0	0	0	0	0	0	1	0	0
1285
1286	60.4	160	69	26.95	1	1	0	1	1	0	6	1	0	0	1	0	0	0	0	0	0	0	0	0	0
1287	62.4	167	80	28.69	6	3	1	1	1	0	12	3	0	0	1	0	0	0	0	1	0	0	1	0	0
1288	57.9	165	64	23.51	2	1	0	1	1	0	6	1	0	0	1	0	0	0	0	0	0	0	1	0	0
1289	59.8	160	65	25.39			0	1	0	1	9	2	0	0	0	0	0	0	0	0	0	0	0	0	0
1291	67.2	154	73	30.78	1	1	0	0	0	0	12	3	0	0	0	0	0	0	0	0	0	0	1	0	0
1292	59	167	92	32.99	2	1	0	0	1	1	6	1	0	0	1	0	0	0	0	0	0	0	0	0	1
1293	62.2		77		3	2	1	0	0	1	12	3	0	0	1	0	0	0	1	0	0	0	1	0	0
1294	66	153	56	23.92	2	1	0	0	1	1	6	1	0	0	1	0	0	0	0	0	0	0	1	0	0
1295
1296	58.9	160	64	25	2	1	0	1	0	1	5	1	0	0	0	0	0	0	0	0	0	0	1	0	0
1297	67.1	153	50	21.36	3	2	0	0	0	1	7	2	0	0	1	0	0	0	0	0	0	0	1	0	0
1298	64.6				4	2	1		0	0	13	3	0	0	0	0	0	1	1	0	0	0	1	0	0
1299
1300	61.2	154	60	25.3	2	1	0	1	0	1	7	2	0	0	1	0	0	0	1	0	0	0	0	0	0
1301	67.4	164	66	24.54	0	0	0	1	1	1	7	2	0	0	0	0	0	0	0	0	0	0	0	0	0
1302	62.8	166	67	24.31	2	1	0	1	1	1	7	2	0	0	1	0	0	0	1	0	0	0	0	0	0
1303	63.6	158	82	32.85	3	2	0	0	1	0	7	2	0	0	0	0	0	0	1	0	0	0	1	0	1
1304	60.8	164	72	26.77	1	1	0	0	1	1	7	2	0	0	0	0	0	0	0	0	0	0	1	0	0
1305	57.8	164	85	31.6	1	1	0	0	0	1	10	2	0	0	0	0	1	0	0	0	0	0	0	0	0
1306	63.2	156	62	25.48	1	1	0	0	1	1	14	3	0	0	0	0	0	0	0	0	0	0	1	0	0
1307	61.6	157	65	26.37	2	1	0	1	0	1	7	2	0	0	0	0	0	0	1	0	0	0	1	0	0
1308	59.6		67		1	1	0	0	1	1	7	2	0	0	0	0	0	0	0	0	0	0	1	0	0
1309	63.6	164	76	28.26	4	2	0	0	0	1	7	2	0	0	1	0	0	1	1	0	0	0	1	0	0
1310	62.6	160	67	26.17	3	2	0	0	1	1	7	2	0	0	1	0	0	0	1	0	0	0	1	0	0
1311	65.3		58		2	1			0	0	8	2	0	0	1	0	0	0	0	0	0	0	1	0	0
1312	60.8	160	69	26.95	3	2	0	0	1	1	5	1	0	0	0	0	0	0	1	0	1	0	1	0	0
1313	59.2	160	80	31.25	0	0	0	0	0	0	11	2	0	0	0	0	0	0	0	0	0	0	0	0	0
1314	62	157	74	30.02	2	1	0	1	1	1	6	1	0	0	0	0	0	0	1	0	0	0	1	0	0
1315
1316
1317	62.3	155	55	22.89	3	2	0	0	1	1	7	2	0	0	1	0	0	0	1	0	0	0	1	0	0
1318	57.4	155	85	35.38	4	2	0		0	1	16	3	0	0	0	0	0	0	0	1	0	0	1	0	0
1319	60.8	168	67	23.74	1	1	0	1	1	1	7	2	0	0	0	0	0	0	0	0	0	0	1	0	0
1320	62.3	160	110	42.97	5	3	0	0	0	1			0	0	1	0	0	0	1	1	0	0	0	0	0
1321	62.1	157	52	21.1	4	2	2	1	1	1	9	2	0	0	1	0	0	0	1	1	0	0	1	0	0
1322
1323	60.9	155	64	26.64	2	1	0	0	1	1	7	2	0	0	0	0	0	0	1	1	0	0	0	0	0
1325	66.3				1	1	0	0	1	0	7	2	0	0	0	0	0	0	1	0	0	0	0	0	0
1326	57.4	165	70	25.71	0	0	0	0	0	1	6	1	0	0	0	0	0	0	0	0	0	0	0	0	0
1327	59	165	68	24.98	1	1	2	2	0	1	7	2	0	0	0	0	0	0	0	0	0	0	1	0	0
1328	61.9	161	52	20.06	2	1	0	1	1	1	9	2	0	0	1	0	0	0	1	0	0	0	0	0	0
1329	58	167	94	33.71	2	1	0	0	1	1	5	1	0	0	1	0	0	0	0	0	0	0	0	0	0
1330	61.7	155	56	23.31	3	2	0	0	0	1	7	2	0	0	1	0	0	0	1	1	0	0	0	0	0
1331	59.1	160	94	36.72	1	1	0	0	0	1	8	2	0	0	0	0	0	0	0	0	0	0	1	0	0
1332	61.2	163	68	25.59	2	1	0	0	0	1	15	3	0	0	0	0	0	0	0	0	0	0	1	0	1
1333
1334	61.7	167	69	24.74	4	2	0	1	1	1	9	2	0	0	1	0	0	0	1	1	0	0	1	0	0
1335	64.1	157	78	31.64	4	2	0	0	1	1	7	2	0	0	0	0	0	0	0	1	0	0	1	0	0
1336	62.5	161	70	27.01	5	3	0	1	1	0	7	2	0	0	1	0	0	0	1	0	0	0	1	0	0
1337	60.8	147	60	27.77	2	1	0	0	1	0	11	2	0	0	0	0	0	0	0	1	0	0	1	0	0
1338	58	163	70	26.35	9	3	0	1	1	1	12	3	1	1	1	1	0	0	1	1	0	0	1	0	0
1339	64	160	56	21.87	1	1	0	1	1	1	7	2	0	0	0	0	0	0	1	0	0	0	0	0	0
1340	57.9	161	72	27.78	3	2	0	0	1	1	7	2	0	0	1	0	0	0	0	0	0	0	1	0	0
1341
1342
1343	59.2	169	64	22.41	4	2	0	1	1	0	13	3	0	0	0	0	0	0	0	0	0	0	1	0	1
1344	64.3	167	92	32.99	4	2	0	0	1	0	10	2	0	0	1	0	0	0	1	1	0	0	0	0	0
1345	66.5	160	62	24.22	3	2	0	1	1	0	7	2	0	0	0	0	0	0	0	0	0	0	1	0	0
1346	61.9	169	95	33.26	1	1	0	0	1	1	7	2	0	0	0	0	0	0	1	0	0	0	0	0	0
1347
1348	64.8	158	63	25.24	2	1	0	2	0	0	12	3	0	0	0	0	0	0	1	0	0	0	1	0	0
1349	61.3		70		2	1	0	1	1	1	7	2	0	0	0	0	0	0	0	0	0	0	1	0	0
1350	58.6	155	101	42.04	1	1	0	1	0	1	8	2	0	0	0	0	0	0	1	0	0	0	0	0	0
1351	65.9	150	72	32	3	2	0	0	0	1	6	1	0	1	1	0	0	1	0	0	0	0	0	0	0
1352	67.3	161	78	30.09	3	2	0	0	1		7	2	0	0	0	0	0	0	1	0	0	0	1	0	0
1353	66.8	158	65	26.04	5	3	0	0	1	0	7	2	0	0	1	0	0	0	1	0	0	0	1	0	0
1354	62.5	157	60	24.34	4	2	0	1	1	0			0	0	1	0	0	0	1	1	0	0	0	0	0
1356	60.9	159	68	26.9	6	3	0	1	1	1	9	2	0	0	1	0	0	0	1	0	1	0	1	0	0
1357	64.8	167	72	25.82	2	1	0	1	0	1	7	2	0	0	0	0	0	0	1	0	0	0	1	0	0
1358	62.7	157	78	31.64	9	3	1	1	0	1	14	3	0	0	0	0	0	0	1	0	1	1	1	1	0
1359	57.6		85		1	1	0	0	0	1	9	2	0	0	0	0	0	0	1	0	0	0	0	0	0
1360	59.4	160	77	30.08	4	2	0	1	1	1	7	2	0	0	1	0	0	0	1	1	0	0	0	0	0
1361	57.9	150	85	37.78	0	0	0	0	1	0	7	2	0	0	0	0	0	0	0	0	0	0	0	0	0
1362
1363	58.8	162	65	24.77	1	1	0	1	0	0	7	2	0	0	0	0	0	0	0	1	0	0	0	0	0
1364	65.1	159	63	24.92	2	1	0	0	1	1	7	2	0	0	0	0	0	0	1	0	0	0	0	0	0
1365	64.2	159	66	26.11	2	1	0	0	1	0	10	2	0	0	1	0	0	0	1	0	0	0	0	0	0
1366	60.3	160	63	24.61			0	0	1	0	7	2	0	0	0	0	0	0	0	0	0	0	0	0	0
1367	62.2	162	83	31.63	4	2	0	0	1	0	9	2	0	0	1	1	0	0	0	0	0	0	1	0	0
1368
1369	64.7	157	56	22.72	4	2	0	0	0	0	10	2	0	0	1	0	0	0	1	0	0	0	1	0	0
1370	66.4	154	65	27.41	1	1	0	0	0	1	7	2	0	0	0	0	0	0	1	0	0	0	0	0	0
1372	58.3	161	76	29.32	2	1	0	1	1	1	8	2	0	0	0	0	0	0	0	0	0	0	1	0	0
1373
1374	65.4	156	75	30.82	0	0	0	0	1	0	10	2	0	0	0	0	0	0	0	0	0	0	0	0	0
1375	62.3	162	96	36.58	5	3	0	0	1	0	11	2	0	0	0	0	0	0	1	0	0	1	1	0	0
1376	59.9	161	65	25.08	1	1	0	2	1	0	8	2	0	0	0	0	0	0	0	0	0	0	1	0	0
1377	60.4	171	78	26.67	4	2	0	1	1	1	6	1	0	1	1	0	1	0	0	0	0	0	1	0	0
1378	59.2		69		3	2	0	0	0	0	11	2	0	0	0	0	0	0	1	0	0	0	1	0	0
1379	62.3		60				0	1	1	0	10	2	0	0	0	0	0	0	0	0	0	0	0	0	0
1380
1381	62.8	160	95	37.11	1	1	0	1	1	1	7	2	0	0	0	0	0	1	0	0	0	0	0	0	0
1382	67	163	63	23.71	0	0	0	1	0	1	5	1	0	0	0	0	0	0	0	0	0	0	0	0	0
1384	62.9	159	78	30.85	2	1	0	1	1	1	7	2	0	0	0	0	0	0	1	0	0	0	1	0	0
1385
1386	63.6	157	64	25.96	4	2	0	0	0	0	17	3	0	0	1	1	0	0	1	0	0	0	1	0	0
1387	60.9	166	80	29.03	1	1	0	1	0	1	7	2	0	0	0	0	0	0	0	0	0	0	1	0	0
1388	60.9	161	78	30.09	1	1	0	0	1	1	9	2	0	0	0	0	0	0	0	0	0	0	1	0	0
1389	59.4	159	85	33.62	3	2	0	0	1	1	17	3	0	0	0	0	0	0	1	0	0	0	0	0	0
1390	62	160	55	21.48	0	0	0	0	1	1			0	0	0	0	0	0	0	0	0	0	0	0	0
1391
1392	60.3	155	72	29.97	3	2	0	0	0	1	7	2	0	1	0	0	0	0	0	1	0	0	1	0	0
1393	65.6	150	76	33.78	1	1	0	1	1	1	15	3	0	0	0	0	0	0	0	0	0	0	1	0	0
1394	59	164	90	33.46	5	3	0	0	1	1	12	3	0	0	1	0	0	0	1	0	0	0	1	0	0
1395	63	151	60	26.31	4	2	0	0	0	1	11	2	0	0	1	0	0	0	0	0	0	0	1	0	0
1396	63.9	158	65	26.04	2	1	0	1	1	1	9	2	0	0	1	0	0	0	0	0	0	0	1	0	0
1397	61.2	160	53	20.7	1	1	0	0	1	1	6	1	0	0	0	0	0	1	0	0	0	0	0	0	0
1398	65.9		44		2	1	0	0	1	0	8	2	0	0	0	0	0	0	1	0	0	0	1	0	0
1399	62.3								0				0	0	0	0	0	0	0	0	0	0	0	0	0
1400	62.3	160	61	23.83			0	0	1	0	10	2	0	0	0	0	0	0	0	0	0	0	0	0	0
1401	63.6	172	118	39.89	6	3	0	0	0	1	10	2	0	0	1	0	0	0	1	1	0	0	1	0	0
1402	65.9	152	53	22.94	0	0	0	1	1	1	6	1	0	0	0	0	0	0	0	0	0	0	0	0	0
1404	62.5	170	63	21.8	3	2	0	0	1	0			0	1	1	0	0	0	1	0	0	0	0	0	0
1405	67.3	150	85	37.78	7	3	0	0	0	0	7	2	0	1	1	0	0	0	1	0	0	0	1	0	0
1406
1407	62.2	155	74	30.8	1	1	0	1	0	0	6	1	0	0	0	0	0	0	1	0	0	0	0	0	0
1409	65.2	162	80	30.48	4	2	0	1	1	1	7	2	0	0	0	0	0	0	1	1	0	0	1	0	0
1410	64.7	167	74	26.53	0	0	0	0	1	1	6	1	0	0	0	0	0	0	0	0	0	0	0	0	0
1411	62	164	68	25.28	1	1	0	0	1	1	7	2	0	1	0	0	0	0	0	0	0	0	0	0	0
1412	63.8	166	69	25.04	3	2	0	1	1	1	5	1	0	0	1	0	0	0	1	0	0	0	1	0	0
1413	64.1	164	82	30.49	1	1	1	1	0	0	7	2	0	0	0	0	0	0	1	0	0	0	0	0	0
1414
1415	59.2	172	69	23.32	2	1	0	1	1	1	10	2	0	0	0	0	0	0	0	1	1	0	0	0	0
1416	63.3	168	64	22.68	2	1	0	1	1	0	6	1	0	1	0	0	0	0	0	0	0	0	1	0	0
1417
1418	60	159	67	26.5	2	1	0	1	0	1	7	2	0	0	0	0	0	0	0	0	0	0	1	0	0
1419	64.5	150	63	28	4	2	0	1	1	1	12	3	0	0	1	0	0	0	0	0	0	0	1	0	1
1420	60.3	158	92	36.85	5	3	0	1	0		16	3	0	0	1	0	0	0	1	0	0	0	1	0	0
1421	62.3	156	60	24.65	2	1	0	0	1	1	11	2	0	1	0	0	0	0	0	0	0	0	1	0	0
1422	60.5	156	56	23.01	2	1	0	0	0	1	19	3	0	0	0	0	1	0	0	0	0	0	1	0	0
1423	64.9	154	92	38.79	9	3	0	0	1	1	5	1	0	1	1	0	0	0	1	0	0	0	1	0	0
1424	65.8	163	72	27.1	0	0	0	1	1	1			0	0	0	0	0	0	0	0	0	0	0	0	0
1425	58.7	153	70	29.9	2	1	0	0		1	7	2	0	0	0	0	0	0	0	0	1	0	1	0	0
1426	59.4	155	54	22.48	3	2	0	0	1	1	9	2	0	0	1	0	0	0	0	0	0	0	1	0	0
1428	59.5	166	77	27.94	0	0	0	1	0	1	12	3	0	0	0	0	0	0	0	0	0	0	0	0	0
1429	60.2				1	1	0	1	0	1	9	2	0	0	1	0	0	0	0	0	0	0	0	0	0
1430	66.8	149	50	22.52	2	1	0	0	1	1	9	2	0	0	1	0	0	0	1	0	0	0	0	0	0
1431	57.7	166	69	25.04	3	2	0	0	0	1	20	3	0	0	1	0	0	0	1	0	0	0	0	0	0
1432	60.6	163	77	28.98	2	1	1	0	0	1	7	2	0	0	0	0	0	0	1	0	0	0	0	0	0
1433	59.5	162	60	22.86	3	2	1	1	1	1	8	2	0	0	1	0	0	0	1	0	1	0	0	0	0
1434	60	160	60	23.44	0	0	0	1	1	1	5	1	0	0	0	0	0	0	0	0	0	0	0	0	0
1435	59.4	147	67	31.01	2	1	0	0	1	1	8	2	0	0	1	0	0	0	0	0	0	0	1	0	0
1436	67.1		105		3	2	0	0	1	0	7	2	0	0	1	0	0	0	1	0	0	0	1	0	0
1437	62.2	150	64	28.44	1	1	0	1	1	1	7	2	0	0	0	0	0	0	1	0	0	0	0	0	0
1438	59.6	165	95	34.89	1	1	0	0	0	1	4	1	0	0	0	0	0	0	0	0	0	0	0	0	1
1439	59.1	161	52	20.06	3	2	0	1	1	1	6	1	0	0	1	0	0	0	0	0	0	0	1	0	0
1440	65.1	154	65	27.41	0	0	0	0	0	0	8	2	0	0	0	0	0	0	0	0	0	0	0	0	0
1441	62.1	160	83	32.42	5	3	0	0	1	0	7	2	0	0	1	0	0	0	1	1	0	0	1	0	0
1442
1443	61.6	162	72	27.43	0	0	0	0	1	0	9	2	0	0	0	0	0	0	0	0	0	0	0	0	0
1444	59.8	167	67	24.02	1	1	0	1	1	1	4	1	0	0	0	0	0	0	0	0	0	0	0	0	1
1445	63.8	160	56	21.87	2	1	0	1	1	1	7	2	0	0	0	0	0	0	1	0	0	0	1	0	0
1446	63.6	161	62	23.92	0	0	0	0	1	1	4	1	0	0	0	0	0	0	0	0	0	0	0	0	0
1447	63.9	155	79	32.88	3	2	0	0	1	1	10	2	0	0	0	0	0	0	1	1	0	0	1	0	0
1448	66.2		90		9	3	0	1	1	0	15	3	0	0	1	0	0	0	1	1	0	0	1	1	0
1449
1450	60.9	156	80	32.87	1	1	0	0	1	0	6	1	0	0	0	0	0	0	0	0	0	0	1	0	0
1452	63.4	160	94	36.72	5	3	0	0	0	1	12	3	0	0	1	0	0	0	1	0	0	0	1	0	0
1453
1454	64	159	101	39.95			0	0	0	1	7	2	0	0	0	0	0	0	0	0	0	0	0	0	0
1455	65.2	160	76	29.69	6	3	0	0	0	0	15	3	0	0	1	0	0	0	1	1	0	0	1	0	0
1456	60.9		80		1	1	0			0	17	3	0	0	0	0	0	0	0	0	0	0	1	0	0
1457	62.4	164	87	32.35	1	1	0	0	0	1	10	2	0	0	0	0	0	0	1	0	0	0	0	0	0
1458
1459	58.3	163	68	25.59	1	1	0	1	1	1			0	0	1	0	0	0	0	0	0	0	0	0	0
1460
1462	67.3	150	45	20			0	0	1	0	9	2	0	0	0	0	0	0	0	0	0	0	0	0	0
1463	67.4	154	59	24.88	2	1	0	0	1	1	16	3	0	0	0	0	0	0	0	0	0	0	1	0	0
1464	62.9	160	78	30.47	0	0	0	1	1	0	6	1	0	0	0	0	0	0	0	0	0	0	0	0	0
1465	62.5	164	75	27.89	1	1	0	0	1	1	9	2	0	0	0	0	0	0	0	0	0	0	1	0	0
1466	61.8	160	95	37.11	1	1	0	1	0	1	7	2	0	0	0	0	0	0	1	0	0	0	0	0	0
1467	66.9				2	1	0	0	0	1	16	3	0	0	0	0	1	0	0	0	0	0	1	0	0
1468	62.6	164	65	24.17	1	1	0	0	1	0	6	1	0	0	1	0	0	0	0	0	0	0	0	0	0
1469	63.8	163	94	35.38	1	1	0	0	0	1	8	2	0	0	1	0	0	0	0	0	0	0	0	0	0
1470	61.6	159	65	25.71	4	2	0	1	1	1	6	1	0	0	1	0	0	0	1	0	0	0	0	0	0
1471	59.5	160	85	33.2	4	2	1	1	1	0	10	2	0	0	0	0	0	0	1	0	0	0	1	0	0
1472	59.3	158	75	30.04	5	3	0	0	0	1	9	2	0	0	1	0	0	0	1	1	0	0	1	0	0
1473	66				1	1			1	0			0	0	0	0	0	0	1	0	0	0	0	0	0
1474
1476	60.2	156	98	40.27	5	3	0	1	1	1	6	1	0	0	1	0	0	0	1	1	0	0	1	0	0
1477	59.7	164	105	39.04	3	2	0	1	0	1	14	3	0	0	0	0	0	0	1	0	0	0	1	0	0
1478	60	168	80	28.34	1	1	0	1	1	0	13	3	0	0	0	0	0	0	1	0	0	0	0	0	0
1479	58	168	84	29.76	1	1	0	0	0	0	8	2	0	0	1	0	0	0	0	0	0	0	0	0	0
1481	63.6	167	72	25.82			0	0	1	0	12	3	0	0	0	0	0	0	0	0	0	0	0	0	0
1482	61.9		63		2	1	0	1	1	0	16	3	0	0	0	0	0	0	1	0	0	0	1	0	0
1483
1484
1485	61	165	87	31.96	1	1	0	0	0	1	4	1	0	0	1	0	0	0	0	0	0	0	0	0	0
1486	58.3	153	53	22.64	5	3	0	1	1	1	7	2	0	0	1	0	0	0	1	0	0	0	1	0	0
1487	65.5	161	60	23.15	1	1	2	1	1	1	7	2	0	0	0	0	0	0	0	0	0	0	1	0	0
1488
1489	63.9	160	70	27.34	1	1	0	0	1	1	7	2	0	0	0	0	0	0	1	0	0	0	0	0	0
1490	59.4	158	80	32.05	4	2	0	0	1	1	7	2	0	0	0	0	0	0	1	1	0	0	1	0	0
1491
1492	62.1	158	73	29.24	4	2	0	0	1	1	10	2	0	0	1	0	0	0	1	0	0	0	0	0	1
1493	61.8	156	72	29.59				1	1	0	9	2	0	0	0	0	0	0	0	0	0	0	0	0	0
1494	64.1	160	100	39.06	2	1	0	1	0	1			0	0	0	0	0	0	1	0	0	0	1	0	0
1495	65.4	155	54	22.48	3	2	0	1	1	1	16	3	0	0	0	0	0	0	1	0	0	0	1	0	0
1496
1497	63.4	163	64	24.09	3	2	0	0	1	1	7	2	0	0	1	0	0	0	1	0	0	0	0	0	0
1498	60.9	156	87	35.75	3	2	0	1	0	1	9	2	0	1	0	0	0	0	0	0	0	0	1	0	0
1499	66.1	163	54	20.32	2	1	0	0	0	1	10	2	0	0	1	0	0	0	0	0	0	0	1	0	0
1500	60.9	165	85	31.22	2	1	0	0	1	0	10	2	0	0	0	0	0	0	0	0	1	0	1	0	0
1501	62.2	161	73	28.16			0	0	1	1	7	2	0	0	0	0	0	0	0	0	0	0	0	0	0
1503	63.4	162	104	39.63	6	3	0	0	1	1			0	0	0	0	0	0	1	0	0	0	1	1	0
1504	66.9	154	70	29.52	2	1	0	1	1	0	6	1	0	0	0	0	0	0	1	0	0	0	1	0	0
1505	62.5	172	66	22.31	2	1	0	1	1	1	6	1	0	0	0	0	0	0	0	1	0	0	1	0	0
1506	57.5	170	95	32.87	3	2	0	0	0	0			0	0	1	1	0	0	1	0	0	0	0	0	0
1507	64.2	162	82	31.25	2	1	0	1	0	1	4	1	0	0	0	0	0	0	1	0	0	0	1	0	0
1508	63	162	114	43.44	5	3	0	0	0	1	16	3	0	0	0	0	1	0	1	0	0	0	1	0	0
1509	64.1	156	73	30	4	2	0	0		1	12	3	0	0	1	0	0	0	1	0	0	0	1	0	0
1510	58.4	159	82	32.44	2	1	1	0	0	0	10	2	0	0	0	0	0	0	1	0	0	0	1	0	0
1511
1512	66.8	162	63	24.01	1	1	0	1	1	0	7	2	0	0	1	0	0	0	0	0	0	0	0	0	0
1513	64.1	172	100	33.8	9	3	0	0	1	1	4	1	0	1	1	0	0	0	1	0	1	0	1	1	1
1514	60	164	82	30.49	2	1	0	1		1	7	2	0	0	0	0	0	1	1	0	0	0	0	0	0
1516	64.5	149	66	29.73	0	0	0	0	0	1	7	2	0	0	0	0	0	0	0	0	0	0	0	0	0
1517	60	152	58	25.1	2	1	0	0	1	0			0	0	0	0	0	0	1	1	0	0	0	0	0
1518	67.2	156	75	30.82	5	3	0	0	0	0			0	0	0	0	0	0	1	1	0	0	1	0	0
1519	59.5	153	58	24.78	1	1	0	1	1	0	6	1	0	1	0	0	0	0	0	0	0	0	0	0	0
1520	65.9	164	67	24.91	2	1	0	0	1	1	6	1	0	0	1	0	0	0	0	0	0	0	1	0	0
1521	64.5	158	79	31.65	3	2	0	0	1	1	6	1	0	0	1	0	0	0	1	0	0	0	0	0	0
1522	67	150	67	29.78	2	1	0	1	1	0	10	2	0	0	1	0	0	0	0	0	0	0	1	0	0
1523	57.7	164	97	36.06	2	1	0	0	0	1	7	2	0	0	1	0	0	0	1	0	0	0	0	0	0
1525	65.8	162	75	28.58	4	2	0	0	1	1	7	2	0	0	1	0	0	0	1	0	0	0	0	0	0
1526	61.2	160	68	26.56	2	1	0	0	1	1	6	1	0	0	0	1	0	0	0	0	0	0	1	0	0
1527	61.2	159	144	56.96	7	3	0	0	0	0	13	3	1	1	0	1	0	0	1	0	0	0	1	0	0
1528
1530	58.8	169	90	31.51	4	2	0	0	0	1	8	2	0	0	1	0	0	0	1	0	0	0	1	0	0
1531	66.1		43		4	2	0	0	0	1	7	2	0	0	1	0	0	1	0	0	1	0	1	0	0
1532
1533	62	157	76	30.83	4	2	0	0	0	0	12	3	0	0	0	1	0	0	0	0	0	0	1	0	0
1534	63.3	155	62	25.81	1	1	2	1	1	0	7	2	0	0	0	0	0	0	0	0	0	0	1	0	0
1535
1536	63.2		65		5	3	0	0	1	1	7	2	0	1	1	0	0	1	0	1	0	0	1	0	0
1537
1538	64.8	160	60	23.44	1	1	0	0	1	0	7	2	0	0	0	0	0	0	0	0	0	0	1	0	0
1539	58.1	163	105	39.52	3	2	0	0	0	1	10	2	0	0	0	0	0	0	1	0	0	0	1	0	0
1540	59.9	160	80	31.25	5	3	0	0	0	1	7	2	0	0	1	0	0	0	1	0	0	0	1	0	0
1541
1542	63.6	155	77	32.05	3	2	0	2	0	1	7	2	0	0	0	0	0	0	1	0	1	0	1	0	0
1543	61.5	165	80	29.38	1	1	0	1	0	1	6	1	0	0	0	0	0	0	1	0	0	0	0	0	0
1544	61.2	166	75	27.22	1	1	0	1	1	1	8	2	0	0	1	0	0	0	0	0	0	0	0	0	0
1545
1546	60.2	158	63	25.24	4	2	1	2	0	1	14	3	0	1	1	0	0	0	1	0	0	0	1	0	0
1547	66.3	157	60	24.34			0	0	1	1	6	1	0	0	0	0	0	0	0	0	0	0	0	0	0
1549	58.1	160	67	26.17	2	1	0	1	1	1	7	2	0	0	0	0	0	0	0	0	0	0	1	0	0
1550	59.5		70		0	0	0	0	1	1	7	2	0	0	0	0	0	0	0	0	0	0	0	0	0
1551	63.2	154	65	27.41	5	3	0	0	1	0	6	1	0	0	1	0	0	0	1	1	0	0	1	0	0
1552	60.6	156	87	35.75	3	2	0	1	0	1	9	2	0	0	0	0	0	0	1	0	0	0	1	0	0
1553	59.8	163	54	20.32	1	1	0	1	0	1	5	1	0	0	1	0	0	0	0	0	0	0	0	0	0
1554	67.3	165	86	31.59	1	1	0	1	1	1	7	2	0	0	0	0	0	0	1	0	0	0	0	0	0
1555	66.1	156	85	34.93	8	3	0	0	1	1	7	2	0	0	1	0	0	0	1	1	1	0	1	0	0
1556	57.8	157	71	28.8	3	2	0	0	1	1	14	3	0	0	0	0	0	0	0	0	1	0	1	0	0
1557	61.4	158	94	37.65	1	1	0	0	1	1	7	2	0	0	0	0	0	0	0	1	0	0	0	0	0
1558	66.7	164	66	24.54	5	3	0	1	1	1	5	1	0	0	0	0	0	0	1	0	1	0	1	0	1
1559	61.2	168	70	24.8	5	3	0	1	1	1	9	2	0	0	0	0	0	0	0	0	0	0	1	1	0
1560	58.5	157	62	25.15	0	0	0	1	1	1	12	3	0	0	0	0	0	0	0	0	0	0	0	0	0
1561	59.3	157	68	27.59	1	1	0	1	1	1	9	2	0	0	0	0	0	0	0	0	0	0	1	0	0
1562	67.3	156	65	26.71			0	1	1	1			0	0	0	0	0	0	0	0	0	0	0	0	0
1563	60	153	75	32.04	1	1	0	0	1	1	5	1	0	0	0	0	0	0	0	0	0	0	1	0	0
1564	66.2	154	73	30.78	0	0	0	0	1	1	6	1	0	0	0	0	0	0	0	0	0	0	0	0	0
1565	67.1	166	74	26.85	3	2	0	0	1	0	7	2	0	0	0	0	0	0	1	0	1	0	1	0	0
1566	62.3	161	49	18.9	0	0	0	0	1	1	7	2	0	0	0	0	0	0	0	0	0	0	0	0	0
1567	59.4	152	70	30.3	1	1	0	0	1	1	14	3	0	0	0	0	0	0	0	0	0	0	1	0	0
1568	63.5	159	62	24.52	1	1	0	0	1	0	8	2	0	0	0	0	0	0	1	0	0	0	0	0	0
1569
1570	60.6		67		3	2	0	1	1	1	9	2	0	0	1	0	0	0	1	0	0	0	1	0	0
1571	62.3		62		4	2	0	0	1	1	7	2	0	0	0	0	0	0	0	1	0	0	1	0	0
1572	65	150	75	33.33	4	2		0	0	0	16	3	0	0	1	0	0	0	0	0	0	0	1	0	0
1573	57.9		68		0	0	0	0	1	1	4	1	0	0	0	0	0	0	0	0	0	0	0	0	0
1574
1575	66.5	161	65	25.08	1	1	0	0	0	0	6	1	0	0	0	0	0	0	1	0	0	0	0	0	0
1576	57.7	153	53	22.64	0	0	2	1	0	1	7	2	0	0	0	0	0	0	0	0	0	0	0	0	0
1577	61.8	162	53	20.2	1	1	0	1	1		9	2	0	0	0	0	0	0	0	0	0	0	1	0	0
1578	63.1	160	80	31.25	4	2	0	0	1	1	5	1	0	1	1	0	0	0	1	1	0	0	0	0	0
1579	60.3		62		4	2	2	0	0	0	11	2	0	0	1	0	0	0	1	0	0	0	1	0	0
1580	62	154	67	28.25			0	0	0	1	7	2	0	0	0	0	0	0	0	0	0	0	0	0	0
1581	59	160	75	29.3	0	0	0	1	1	1	7	2	0	0	0	0	0	0	0	0	0	0	0	0	0
1582	64.1	154	64	26.99	3	2	0	1	1	1	7	2	0	0	1	0	0	0	0	0	0	0	1	0	0
1583	59.7	152	80	34.63	4	2	0	1	1	1	10	2	0	0	0	0	0	0	1	1	0	0	0	0	0
1584	65.9	165	74	27.18	2	1	0	1	1	1	6	1	0	0	1	0	0	0	0	0	0	0	1	0	0
1585	64.9	156	68	27.94	1	1	0	1	1	1	7	2	0	0	0	0	0	0	1	0	0	0	0	0	0
1586	64.9	163	105	39.52	3	2	0	0	0	1	7	2	0	0	1	0	0	0	1	0	0	0	1	0	0
1587	63.1	154	58	24.46	1	1	0	0	1	1	4	1	0	0	0	0	0	0	0	0	0	0	1	0	0
1588	66.1	164	68	25.28	3	2	0	0	1	0	7	2	0	0	0	1	0	0	0	0	0	0	1	0	0
1589	64.2	159	75	29.67	8	3	0	0	0	0			0	0	1	0	0	0	1	1	0	0	1	0	0
1590
1591
1592	62.9	157	72	29.21	3	2	0	0	1	1	7	2	0	0	1	0	0	0	1	0	0	0	0	0	0
1593	60.1	163	70	26.35	4	2	0	1	1	0	14	3	0	0	1	0	0	0	1	0	0	0	1	0	0
1595	59.9	150	55	24.44	0	0	1	1	0	1	9	2	0	0	0	0	0	0	0	0	0	0	0	0	0
1596	66.3		56		0	0	0	0	0	1	7	2	0	0	0	0	0	0	0	0	0	0	0	0	0
1597	66.6	163	70	26.35	1	1	0	1	0	0	18	3	0	0	1	0	0	0	0	0	0	0	0	0	0
1598	64.5	157	66	26.78	1	1	0	0	0	1	7	2	0	0	0	0	0	0	1	0	0	0	0	0	0
1599	65.9	169	79	27.66	4	2	0	1	1	1	7	2	0	0	1	0	0	0	1	0	0	0	1	0	0
1600	60.6	149	55	24.77	1	1	0		0	0	5	1	0	0	0	0	0	0	1	0	0	0	0	0	0
1601	59.6	154	45	18.97			0	0	0	0	10	2	0	0	0	0	0	0	0	0	0	0	0	0	0
1602	60.6	163	63	23.71	4	2	0	1	1	1	7	2	0	0	1	0	0	0	1	0	0	0	1	0	0
1603	62.5		88		3	2	0	0	1	1	7	2	0	0	0	0	0	0	1	0	0	0	1	0	0
1604	64.4	158	68	27.24	0	0	2	2	1	1	7	2	0	0	0	0	0	0	0	0	0	0	0	0	0
1605	60.8		55		6	3	0	0	1	1	9	2	0	1	1	0	0	0	0	0	1	1	1	0	0
1606	61	162	100	38.1	1	1	0	1	1	1	7	2	0	0	0	0	0	0	0	0	0	0	1	0	0
1607	59.6	151	68	29.82	3	2	0	0	0	0	7	2	0	0	1	0	0	0	1	0	0	0	1	0	0
1608	61.5	164	65	24.17	3	2	0	0	0	0	7	2	0	0	1	0	0	0	1	0	0	0	1	0	0
1609	67.4		69		6	3	0	0	1	0	12	3	0	1	1	0	0	0	1	0	0	0	1	0	0
1610	63.4	168	71	25.16	1	1	0	1	1	0	10	2	0	0	1	0	0	0	0	0	0	0	0	0	0
1611	66.8	155	53	22.06	4	2	0	2	1	1	12	3	0	0	1	0	0	0	0	0	0	0	1	0	0
1613	61.8	150	69	30.67	4	2	0	1	1	1	7	2	0	0	1	0	0	0	1	0	0	0	1	0	0
1614
1616	64.2	160	70	27.34	6	3	0	0	0	1	13	3	0	0	1	0	0	0	1	0	1	0	1	0	0
1617	61.9	151	68	29.82	2	1	0	0	1	1	10	2	0	0	0	0	0	0	0	0	0	0	1	0	1
1618	59.3	164	65	24.17	3	2	0	1	1	0	7	2	0	0	0	0	0	0	0	1	0	0	1	0	0
1619	64.1		90		4	2	0	0	0	1	16	3	0	1	0	0	0	0	1	0	0	0	1	0	0
1620	66.7	160	68	26.56	3	2	0	1	0	1	7	2	0	0	1	0	0	0	0	0	0	0	1	0	0
1621	58								0	1	6	1	0	0	0	0	0	0	0	0	0	0	0	0	0
1622	64.2	155	45	18.73			1	1	0	1	6	1	0	0	0	0	0	0	0	0	0	0	0	0	0
1623	60.3	161	74	28.55	3	2	0	0	1	0	10	2	0	0	1	0	0	0	0	0	0	0	1	0	0
1624	63.5	152	60	25.97	5	3	0	0	1	1	9	2	0	0	1	0	0	0	1	0	0	0	1	0	1
1625	61.6	164	75	27.89	6	3	0	1	1	1	6	1	0	1	1	0	0	0	1	0	0	0	1	0	0
1626
1627	57.8	164	62	23.05	2	1	0	1	1	0	8	2	0	0	0	0	0	0	0	0	0	0	1	0	0
1628	58.4	157	70	28.4	2	1	0		1	0	8	2	0	0	0	0	0	0	1	1	0	0	0	0	0
1629
1630	61.5	152	56	24.24			0	0	0	0	9	2	0	0	0	0	0	0	0	0	0	0	0	0	0
1631	63.2	160	86	33.59	3	2	0	0	1	0	12	3	0	0	0	0	0	0	1	0	0	1	1	0	0
1632
1633	57.6	159	60	23.73	0	0	0	1	1	1	16	3	0	0	0	0	0	0	0	0	0	0	0	0	0
1634
1635	64	157	65	26.37	4	2	0	1	0	0	12	3	0	1	1	0	0	0	0	0	0	0	1	1	0
1636
1637	64.7	167	60	21.51	4	2	0	0	0	1	7	2	0	0	1	0	0	0	1	0	0	0	1	0	0
1638	65.7	159	60	23.73	4	2	0	0	1	1			1	0	1	0	0	1	0	0	0	0	1	0	0
1639	58.2	165	69	25.34	0	0	0	0	1	0	10	2	0	0	0	0	0	0	0	0	0	0	0	0	0
1640	63.9	164	90	33.46	2	1	0	0	1	1	7	2	0	0	0	0	0	0	1	0	0	0	1	0	0
1641	63.6	154	57	24.03	2	1	0	0	0	1	7	2	0	0	1	0	0	0	0	0	0	0	1	0	0
1642	64.9	155	65	27.06	4	2	0	1	1	0	7	2	0	0	1	0	0	0	1	1	0	0	0	0	0
1643	60.9	160	58	22.66	3	2	0	1	0	1	7	2	0	0	1	0	0	0	1	0	0	0	0	0	0
1644	61.7	153	57	24.35	2	1	0	0	1	0	14	3	0	0	0	0	0	0	0	0	0	0	1	0	0
1645	63.6	150	99	44	6	3	0	0	0	0	10	2	0	0	1	0	0	0	1	1	0	0	1	0	0
1646	58.3	160	93	36.33			0	0	0	0	11	2	0	0	0	0	0	0	0	0	0	0	0	0	0
1647	66.8	152	46	19.91	3	2	0	1	0	1	7	2	0	0	0	0	0	0	0	1	1	0	1	0	0
1648	61.1	160	70	27.34	2	1	0	1	1	1	7	2	0	0	1	0	0	0	1	0	0	0	0	0	0
1649	63.7	159	79	31.25	3	2	0	0	0	1	9	2	0	0	0	0	0	0	1	1	0	0	1	0	0
1650	66.5	152	58	25.1	1	1	0	1	1	0	11	2	0	0	1	0	0	0	0	0	0	0	0	0	0
1651	61.9	172	84	28.39	2	1	0	2	1	1	9	2	0	0	0	0	0	0	0	0	0	0	1	0	0
1652	59.9	168	63	22.32			0	0	1	1	7	2	0	0	0	0	0	0	0	0	0	0	0	0	0
1653	64.4	160	79	30.86	1	1	0	1	1	1	7	2	0	0	1	0	0	0	0	0	0	0	0	0	0
1654	62.4	164	61	22.68	0	0	0	1	0	1	9	2	0	0	0	0	0	0	0	0	0	0	0	0	0
1655	65.2	158	77	30.84	3	2	0	0	0	1	7	2	0	0	0	0	0	0	1	0	0	0	1	0	0
1656	58	148	57	26.02	1	1	0	1	1	1	9	2	0	0	0	0	0	0	0	1	0	0	0	0	0
1657
1658
1659	59.4	154	75	31.62			0		1	1	10	2	0	0	0	0	0	0	0	0	0	0	0	0	0
1660	57.5	161	130	50.15	0	0	0	0	0	1	7	2	0	0	0	0	0	0	0	0	0	0	0	0	0
1661	64.4	162	58	22.1	4	2	2	0	0	0	13	3	0	0	0	0	0	0	1	0	0	0	1	0	0
1662	58.5	163	70	26.35	0	0	0	1	1	1	5	1	0	0	0	0	0	0	0	0	0	0	0	0	0
1663	62.2	152	68	29.43	3	2	0	0	1	1	10	2	0	0	0	0	0	0	1	0	0	0	1	0	0
1664	61.6	164	72	26.77	6	3	0	1	1	1	6	1	0	0	0	0	0	0	1	0	1	0	1	0	0
1665
1666	65.2	168	140	49.6	2	1	0	0	0	1	4	1	0	0	1	0	0	0	0	1	0	0	0	0	0
1667
1668	65.4	158	67	26.84	1	1	0	1	1	1	7	2	0	0	0	0	0	0	1	0	0	0	0	0	0
1669	59.9	156	51	20.96	0	0	0	0	0	1	10	2	0	0	0	0	0	0	0	0	0	0	0	0	0
1670
1671	65.1	155	73	30.39	1	1	0	0	0	0			0	0	0	0	0	0	0	1	0	0	0	0	0
1672	64.7	159	67	26.5	4	2	0	0	1	0	11	2	0	0	1	0	0	0	1	0	0	0	1	0	0
1673
1674	64.8		64		1	1	0	0	1	1	7	2	0	0	0	0	0	0	1	0	0	0	0	0	0
1675
1676	63.3		90		3	2	0	0		0			0	0	0	0	0	0	1	0	0	0	1	0	0
1677	66.2	163	69	25.97	2	1	0	0	1	1	7	2	0	0	0	0	0	0	1	0	0	0	0	0	0
1678	61.9	153	59	25.2	4	2	0		1	1	9	2	0	0	1	0	0	0	0	0	0	0	1	1	0
1679	67.2	163	72	27.1	3	2	0		1	1	7	2	0	1	0	0	0	0	1	0	0	0	1	0	0
1680
1681	67.4	158	72	28.84	1	1	0	0	1	0	12	3	0	0	0	0	0	0	0	0	1	0	0	0	0
1682	60.4	159	67	26.5	2	1	0	0	1	1	7	2	0	0	0	0	0	0	0	0	0	0	1	0	0
1683	65.2	160	63	24.61	2	1	0	1	1	1	6	1	0	1	1	0	0	0	0	0	0	0	0	0	0
1685	64.2	157	89	36.11	6	3	0	1	0	0	12	3	0	0	1	0	0	1	1	1	0	0	0	0	1
1686	57.9	152	61	26.4	1	1	0	0	1	0	7	2	0	0	0	0	0	0	1	0	0	0	0	0	0
1687	65.4	164	80	29.74	1	1	0	1	0	1	7	2	0	0	0	0	0	0	0	0	0	0	1	0	0
1688	65.2	163	80	30.11	2	1	0	0	1	1	6	1	0	1	0	0	0	0	0	0	0	0	1	0	0
1689
1690	59.6	158	54	21.63	0	0	0	0	1	1	7	2	0	0	0	0	0	0	0	0	0	0	0	0	0
1691	62.4	150	103	45.78	1	1	0	1	0	1	14	3	0	0	0	0	0	0	1	0	0	0	0	0	0
1692	59.2	165	88	32.32	2	1	0	0	1	1	5	1	0	0	0	0	0	0	1	0	0	0	0	0	1
1693
1694	60.7	160	73	28.52	3	2	0	0	0	1	8	2	0	1	0	0	0	0	1	0	0	0	1	0	0
1695	60	149	62	27.93			0	0	0	1	5	1	0	0	0	0	0	0	0	0	0	0	0	0	0
1696	60.7	149	75	33.78			0	0	0	1	7	2	0	0	0	0	0	0	0	0	0	0	0	0	0
1697	65.5	160	87	33.98	6	3	0	1	0	0	10	2	0	0	1	0	0	0	1	1	0	0	1	0	0
1698	58.5	153	63	26.91	2	1	0	1	1	1	9	2	0	0	1	0	0	0	0	0	0	0	0	0	0
1699	63.7	149	58	26.12	1	1	0	0	0	0	10	2	0	0	0	0	0	0	0	0	0	0	1	0	0
1701	66.3	156	63	25.89	2	1	0	0		1	8	2	0	0	1	0	0	0	0	0	0	0	1	0	0
1702	57.5	170	70	24.22	1	1	2	1	1	1	9	2	0	0	0	0	0	0	1	0	0	0	0	0	0
1703	60.2								0				0	0	0	0	0	0	0	0	0	0	0	0	0
1704
1705	61.4	163	56	21.08	4	2	0	0	0	0	7	2	0	0	1	0	1	0	1	0	0	0	0	0	0
1706
1707
1708
1709
1710
1711	58.5	169	70	24.51	0	0	0	0	1	0	7	2	0	0	0	0	0	0	0	0	0	0	0	0	0
1712	59.3	155	64	26.64	3	2	1	2	0	0	10	2	0	0	1	0	0	1	0	0	0	0	1	0	0
1713
1714	58.8	156	55	22.6	2	1	0	1	1	0	14	3	0	0	1	0	0	0	0	0	0	0	1	0	0
1715	57.5	160	90	35.16	5	3	0	0	1	1	4	1	0	0	1	0	0	0	1	0	0	0	1	0	0
1716	59.9	161	71	27.39	1	1	0	0	1	1	7	2	0	0	1	0	0	0	0	0	0	0	0	0	0
1717	60	163	54	20.32	0	0	0	1	1	0	4	1	0	0	0	0	0	0	0	0	0	0	0	0	0
1718	58.5	164	64	23.8	2	1	0	2	1	1	4	1	0	0	1	0	0	0	0	0	0	0	1	0	0
1719	57.8	150	60	26.67	1	1	1	0	1	0	7	2	0	0	0	0	0	0	1	0	0	0	0	0	0
1720
1721	61.8	160	58	22.66	3	2	0	0	1	1	7	2	0	0	1	0	0	0	0	0	0	0	1	0	0
1722	57.9	154	95	40.06	5	3	0	1	0	0	7	2	0	0	1	0	0	0	1	0	1	0	1	0	0
1723
1724	60.1	152	67	29	2	1	0	0	0	0	7	2	0	1	0	1	0	0	0	0	0	0	0	0	0
1725	67.3	150	57	25.33	0	0	0	0	1	1	7	2	0	0	0	0	0	0	0	0	0	0	0	0	0
1726
1727	64.9	155	70	29.14	2	1	0	0	0	0			0	0	0	0	0	0	1	0	0	0	1	0	0
1728	63.4	159	59	23.34	4	2	0	0	0	1	7	2	0	1	1	0	0	0	1	0	0	0	1	0	0
1729	59.8	158	76	30.44			0	1	0	1	7	2	0	0	0	0	0	0	0	0	0	0	0	0	0
1730	65.7	150	83	36.89	5	3	0	0	1	1	9	2	0	0	1	1	0	0	1	0	0	0	1	0	0
1731	60.8		87				1	1	0	0	14	3	0	0	0	0	0	0	0	0	0	0	0	0	0
1732
1734	65	150	75	33.33	3	2	0	0	1	0	10	2	0	0	0	0	0	0	1	0	0	0	1	0	0
1735	61.6	157	70	28.4	4	2	0	1		1	7	2	0	0	1	0	0	0	1	0	0	0	1	0	0
1736
1737	57.9	148	78	35.61	0	0	0	0	0	1	6	1	0	0	0	0	0	0	0	0	0	0	0	0	0
1738	62	165	62	22.77	0	0	0	0		1	9	2	0	0	0	0	0	0	0	0	0	0	0	0	0
1739	61.6	160	65	25.39	2	1	0	0	1		6	1	0	0	0	0	0	0	0	0	1	0	1	0	0
1740	62.5	164	63	23.42	4	2	0	0	1	0	8	2	0	0	1	0	0	0	0	0	0	0	1	0	0
1741	63.5	162	64	24.39	3	2	0	0	1	1	15	3	0	0	1	0	0	0	1	0	0	0	0	0	0
1742
1743
1744	62.7	160	55	21.48	4	2	0	0	0	1	9	2	0	0	1	0	0	0	1	0	0	0	1	0	0
1745	59.4	162	70	26.67	3	2	0	0	1	1	7	2	0	1	0	0	0	0	1	0	0	0	1	0	0
1746	62	164	68	25.28	3	2	0	1	0	0	6	1	0	0	1	0	0	0	0	0	0	1	0	1	0
1747	57.7	153	65	27.77	3	2	0	0	0	1	7	2	0	0	1	0	0	0	0	0	0	0	1	0	0
1748	61.6	162	64	24.39	1	1	2	1	1	0	7	2	0	0	0	0	0	0	1	0	0	0	0	0	0
1749	60.5	158	84	33.65	2	1	1	1	0	0	7	2	0	0	0	0	0	0	0	0	0	0	1	0	0
1750	57.6	160	65	25.39	1	1	0	1	1	1			0	0	0	0	0	0	1	0	0	0	0	0	0
1751	64.3	166	75	27.22	1	1	0	1	1	0	5	1	0	0	0	0	0	0	0	0	0	0	1	0	0
1752	61.9	156	56	23.01			0	1	1	0	9	2	0	0	0	0	0	0	0	0	0	0	0	0	0
1753	61.9	150	50	22.22	5	3	0	1	1				0	0	1	0	0	0	1	0	1	0	1	0	0
1754
1755	65.1	165	59	21.67	2	1	0	0	0	0	6	1	0	0	1	0	0	0	0	0	0	0	1	0	0
1756	61.6		67		2	1	0	0	0	1	9	2	0	0	1	0	0	0	1	0	0	0	0	0	0
1757	60.6	156	70	28.76	4	2	0	1	1	1	7	2	0	0	1	0	0	0	1	1	0	0	0	0	0
1758
1759	65.1	154	66	27.83	0	0	0	1	1	1	7	2	0	0	0	0	0	0	0	0	0	0	0	0	0
1760	64.7		50		2	1	0	0	1	1	5	1	0	0	0	0	0	0	1	0	0	0	0	0	1
1761	66.1	150	60	26.67	1	1	0	1	0	1	4	1	0	1	0	0	0	0	0	0	0	0	0	0	0
1762
1763	65.3	150	56	24.89	1	1	0	0	0	1	7	2	0	0	0	0	0	0	1	0	0	0	0	0	0
1764
1765
1766
1767	63.9	148	58	26.48	4	2	0	1	1	1	7	2	0	0	1	0	0	0	1	0	0	0	1	0	0
1768	60	157	68	27.59	2	1	0	1	1	1	7	2	0	0	1	1	0	0	0	0	0	0	0	0	0
1769
1770	65.6	156	89	36.57	2	1	0	0	0	1	10	2	0	0	0	0	0	0	0	1	0	0	1	0	0
1771
1772
1773
1774	59.6	163	62	23.34	2	1	0	0	1	1	7	2	0	0	1	0	0	0	0	0	0	0	1	0	0
1775	67.4	159	80	31.64	3	2	0	0	0	1	7	2	0	0	1	0	0	0	1	1	0	0	0	0	0
1776	65.5	157	65	26.37	0	0	0	0	0	1	7	2	0	0	0	0	0	0	0	0	0	0	0	0	0
1777
1778	65.1		70		2	1			0	1			0	0	0	0	0	0	1	0	0	0	0	0	0
1779	59.6	162	66	25.15	1	1	0	0	1	1	12	3	0	0	0	0	0	0	0	0	0	1	0	0	0
1780	59.1	165	66	24.24	1	1	0	1	1	1	7	2	0	0	1	0	0	0	0	0	0	0	0	0	0
1781	66.1	155	67	27.89	4	2	0	0	0	1	5	1	0	1	1	0	0	0	0	0	0	1	0	0	1
1782	60.2	156	54	22.19	4	2	0	1	0	1	7	2	0	0	0	0	0	0	1	0	0	0	1	0	0
1784	58.4	168	65	23.03	0	0	0	0	0	1	4	1	0	0	0	0	0	0	0	0	0	0	0	0	0
1785	65.1	157	65	26.37	5	3	0	0	1	1	9	2	0	0	1	0	0	0	1	0	0	0	1	0	0
1787	61.8	155	60	24.97	3	2	0	0	0	0	16	3	0	0	1	0	0	0	0	0	0	0	0	0	1
1788	62.5	169	63	22.06	1	1	0	0	1	0	7	2	0	0	0	0	0	0	0	1	0	0	0	0	0
1789	67.3	163	64	24.09	0	0	0	0	0	0	11	2	0	0	0	0	0	0	0	0	0	0	0	0	0
1790	67.3	158	85	34.05			0	0	0	1	7	2	0	0	0	0	0	0	0	0	0	0	0	0	0
1791	59				2	1	0	1	1	0	10	2	0	0	1	0	0	0	1	0	0	0	0	0	0
1792	59.6	160	58	22.66			0	0	1	0	5	1	0	0	0	0	0	0	0	0	0	0	0	0	0
1793	58.9	150	53	23.56	1	1	0	0	0	1	7	2	0	0	1	0	0	0	0	0	0	0	0	0	0
1794	57.9	160	70	27.34	0	0	0	0	0	0	10	2	0	0	0	0	0	0	0	0	0	0	0	0	0
1795	62.9	156	75	30.82	1	1	0	0		1	7	2	0	0	1	0	0	0	0	0	0	0	0	0	0
1796	64		64		0	0	0	0		1	6	1	0	0	0	0	0	0	0	0	0	0	0	0	0
1797	62.7	163	105	39.52	1	1	0	0	0	1	5	1	0	0	1	0	0	0	0	0	0	0	0	0	0
1798	64.7	160	90	35.16	2	1	0	0	0	1	9	2	0	0	0	0	0	0	1	0	0	0	1	0	0
1799	65.7				1	1	0	0	1	0	8	2	0	0	0	0	0	0	1	0	0	0	0	0	0
1800
1801	62.8	165	68	24.98	3	2	0	0	1	0	6	1	0	0	1	0	0	0	1	0	0	0	0	0	0
1802	58.3	147	48	22.21	3	2	0	1	0	1			0	0	1	0	0	0	0	1	0	0	0	0	0
1803	66.2	157	85	34.48			0	0	0	1	8	2	0	0	0	0	0	0	0	0	0	0	0	0	0
1804	63.8	160	80	31.25	2	1	0	0	1	1	9	2	0	1	0	0	0	0	1	0	0	0	0	0	0
1805	65.6	164	66	24.54	1	1	0	0	1	1	6	1	0	0	0	0	0	0	1	0	0	0	0	0	0
1806	63.1	150	60	26.67	2	1	0	0	1	0	9	2	0	0	0	0	0	0	0	0	0	0	1	0	0
1807	61.9	150	61	27.11	3	2	0	0	0	0	14	3	0	0	1	0	0	0	1	0	0	0	1	0	0
1808	61.8	162	90	34.29	2	1	0	1	1	1	7	2	0	0	0	0	0	0	1	0	0	0	1	0	0
1809	64.3	160	61	23.83	1	1	0	0	1	1	9	2	0	0	0	0	0	0	0	0	0	0	1	0	0
1810	66.3		75		3	2	0	0	0	0	11	2	0	0	0	0	0	0	1	1	0	0	1	0	0
1811	59.2	154	78	32.89	4	2	0	0	0	1	13	3	0	1	1	0	0	0	1	0	0	0	1	0	0
1812	67.1	162	56	21.34	4	2	0	0	1	0	10	2	0	0	1	0	0	0	1	0	0	0	1	0	0
1813	61	160	75	29.3	4	2	0	0	1	1	7	2	0	1	1	0	0	0	1	0	0	0	0	0	0
1814	59.9	153	58	24.78	2	1	0	0	1	0	11	2	0	0	0	0	0	0	1	0	0	0	1	0	0
1815	64.8	159	66	26.11	0	0	0	0	1	1	7	2	0	0	0	0	0	0	0	0	0	0	0	0	0
1816	63.9	153	56	23.92	0	0	0	1	0	1	6	1	0	0	0	0	0	0	0	0	0	0	0	0	0
1817
1818	63.7	152	99	42.85	4	2	0	0	0	1	7	2	0	0	0	0	0	0	1	0	0	0	1	1	0
1819	66.2	160	85	33.2	3	2	0	0	1	1	6	1	0	0	1	0	0	0	1	0	0	0	0	0	0
1820	60.1	172	82	27.72	1	1	0	0	1	0	7	2	0	0	0	0	0	0	1	0	0	0	0	0	0
1821	58.3	161	75	28.93	1	1	0	1	1	1	5	1	0	0	0	0	0	0	1	0	0	0	0	0	0
1822	61.4	155	65	27.06	0	0		0	1	0	7	2	0	0	0	0	0	0	0	0	0	0	0	0	0
1823	61.5	170	80	27.68	2	1	0	0	1	0	10	2	0	0	0	0	0	0	1	0	0	0	0	0	0
1824	61.4	160	72	28.12	0	0	0	1	1	1	6	1	0	0	0	0	0	0	0	0	0	0	0	0	0
1825	60.1	160	68	26.56	2	1	0	0	1	1	6	1	0	0	1	1	0	0	0	0	0	0	0	0	0
1826	58.2	164	64	23.8	1	1	0	1	1	1	9	2	0	0	0	0	0	0	0	0	0	0	1	0	0
1827	60.4	153	65	27.77	3	2	0	0	0	1	7	2	0	0	1	0	0	0	0	0	0	0	0	0	1
1828	64.2	170	70	24.22	3	2	0	0	0	0	7	2	0	0	1	1	0	0	0	0	0	0	0	0	0
1830
1831
1832	66.9	156	74	30.41	4	2	0	0	0	1	7	2	0	1	0	0	0	0	1	0	1	0	1	0	0
1833
1834									0				0	0	0	0	0	0	0	0	0	0	0	0	0
1835	64	160	67	26.17	2	1	0	1	1	0	11	2	0	0	0	0	0	0	1	0	0	0	1	0	0
1836	60.6	165	80	29.38	1	1	0	1	0	1	7	2	0	0	0	0	0	0	0	0	0	0	1	0	0
1837	61.4	168	65	23.03	1	1	0	0	0	0	7	2	0	0	0	0	0	0	0	1	0	0	0	0	0
1838	64.3	152	61	26.4	2	1	0	1	1	1	7	2	0	0	0	0	0	0	0	0	0	0	1	0	0
1840	63.8	154	70	29.52	2	1	0	1	1	0	7	2	0	0	0	0	0	0	0	0	0	0	1	0	0
1841	61.6	161	69	26.62	0	0	0	0	0	1	7	2	0	0	0	0	0	0	0	0	0	0	0	0	0
1842	59.3	169	75	26.26	2	1	0	0	0	1	12	3	0	0	0	0	0	0	0	0	0	0	1	0	0
1843
1844
1845	58	170	72	24.91	3	2	0	0	1	1	9	2	0	0	1	0	0	0	1	0	0	0	1	0	0
1846
1847	61.1	165	65	23.88	2	1	0	1	0	1	9	2	0	0	1	0	0	0	1	0	0	0	0	0	0
1848	66.2	160	93	36.33	1	1	0	1	1	0	9	2	0	0	0	0	0	0	0	0	0	0	1	0	0
1849	67.3	162	73	27.82	1	1	0	1	1	0	14	3	0	0	0	0	0	0	0	1	0	0	0	0	0
1850
1851	57.4	154	62	26.14	4	2	0	0	1	1	7	2	0	0	1	0	0	0	0	1	1	0	0	0	0
1852	57.8	160	60	23.44	7	3	0	0	1	1	12	3	0	0	1	0	1	0	0	0	1	0	1	0	1
1853	65.4	162	61	23.24	1	1	0	0	0	1	5	1	0	0	1	0	0	0	0	0	0	0	0	0	0
1854
1855	65.3	160	75	29.3	6	3	0	0	0	1	8	2	0	0	1	0	0	0	1	0	0	0	1	0	0
1856	66.8	150	60	26.67	5	3	0	0	0	1	10	2	0	0	1	0	0	0	1	1	0	0	1	0	1
1857	60.7	160	72	28.12	2	1	0	0	0	0	9	2	0	0	0	0	0	0	0	0	0	0	1	0	0
1858	62	155	63	26.22	3	2	0	0	0	1	11	2	0	0	1	0	0	0	0	0	0	0	1	0	0
1859	63.1	164	65	24.17	1	1	0	0	1	0	12	3	0	0	0	0	0	0	0	0	0	0	1	0	0
1860	66.8	157	65	26.37	3	2	0	0	0				0	0	0	0	1	0	0	0	0	0	1	0	0
1861	61.7	159	68	26.9	1	1	0	0	0	1	7	2	0	0	0	0	0	0	0	0	0	0	1	0	0
1862	59.3	156	55	22.6	0	0	0	1	1	0	11	2	0	0	0	0	0	0	0	0	0	0	0	0	0
1863	67.2	165	86	31.59	3	2	0	0	1	0	6	1	0	0	0	0	0	0	1	1	0	0	0	0	0
1865	67.4	158	102	40.86	1	1	0	0	1	0			0	0	0	0	0	0	0	0	0	0	1	0	0
1866	61.3		65		1	1	0	1	1	1	6	1	0	0	1	0	0	0	0	0	0	0	0	0	0
1867	67.2	150	61	27.11	3	2	0	0	1	1	7	2	0	0	1	0	0	0	1	0	0	0	1	0	0
1868	60.6	143	43	21.03	1	1	0	1	0	0	9	2	0	0	0	0	0	0	0	0	0	0	1	0	0
1869	65.4	165	72	26.45	1	1	0	0	1	1	5	1	0	0	0	0	0	0	0	0	0	0	0	0	1
1870
1871	66	158	79	31.65	3	2	0	0	1	1	7	2	0	0	1	0	0	0	0	1	1	0	0	0	0
1872	59.4	158	75	30.04	1	1	0	1	1	1	7	2	0	0	0	0	0	0	1	0	0	0	0	0	0
1873	60.2				1	1			0	1	10	2	0	0	0	0	0	0	1	0	0	0	0	0	0
1874
1875	61	160	71	27.73	1	1	0	0	1	1	4	1	0	0	0	0	0	0	0	0	0	0	1	0	0
1876	63.4	158	68	27.24	2	1	0	0	1	1	7	2	0	0	1	0	0	0	0	0	0	0	1	0	0
1877	63.7	172	76	25.69	2	1	0	0	1	1	5	1	0	1	0	0	0	0	0	0	0	0	0	0	0
1878	60.5	156	59	24.24	1	1	0	1	0	1	7	2	1	0	0	0	0	0	0	0	0	0	0	0	0
1880	66.1	164	80	29.74	1	1	0	1	0	0	14	3	0	0	0	0	0	0	0	0	0	0	0	0	1
1881	63.4	162	80	30.48	2	1	0	0	1	0	9	2	0	0	0	0	0	0	1	0	0	0	1	0	0
1883	62.4	169	69	24.16	0	0	0	0	1	1	7	2	0	0	0	0	0	0	0	0	0	0	0	0	0
1884	64.1	158	90	36.05	4	2	0	1	0	1	7	2	0	0	1	0	0	0	1	1	0	0	1	0	0
1885	63.9	153	62	26.49	8	3	0	0	1	0	8	2	0	1	0	0	0	0	1	0	0	0	1	0	0
1886	62.2	158	80	32.05	0	0	0	1	0	0	14	3	0	0	0	0	0	0	0	0	0	0	0	0	0
1887	61	147	61	28.23			0	0	0	0	4	1	0	0	0	0	0	0	0	0	0	0	0	0	0
1888	64.3	160	107	41.8	5	3	0	0	1	0	8	2	0	0	1	0	0	0	1	1	0	0	1	0	0
1889	60.8	161	85	32.79	2	1	0	1	0	1	9	2	0	0	0	0	0	0	1	0	0	0	1	0	0
1891	65	154	70	29.52	2	1	0	1	1	1	7	2	0	0	1	0	0	0	1	0	0	0	0	0	0
1892	67	157	68	27.59	2	1	0	1	0	1	7	2	0	0	0	0	0	0	1	1	0	0	0	0	0
1893
1894	65.5	164	86	31.98	4	2	0	0	1	0	9	2	0	0	1	0	0	0	1	0	0	0	0	0	1
1896	66	158	78	31.24	3	2	0	1	1	0	6	1	0	0	1	0	0	0	1	0	0	0	1	0	0
1897	67.3	162	77	29.34	2	1	0	0	1	0	7	2	0	0	0	0	0	0	1	0	0	0	1	0	0
1898	63.2	152	82	35.49	2	1	0	0	1	1	11	2	0	0	1	0	0	0	1	0	0	0	0	0	0
1899	60.8	170	90	31.14	2	1	0	0	1	1	8	2	0	0	0	0	0	0	1	0	0	0	1	0	0
1900	63	160	70	27.34	2	1	0	1	0	1	12	3	0	0	0	0	0	0	0	0	0	0	1	0	0
1901
1902	60.3	167	82	29.4	5	3	0	1	0	1			0	0	0	1	0	0	1	0	0	0	1	0	0
1903	57.8	166	90	32.66	4	2	0	1	1	1	6	1	0	0	1	0	0	0	0	0	0	0	1	0	0
1904	65.5	166	78	28.31	2	1	0	1	0	1	7	2	0	0	1	0	0	0	1	0	0	0	0	0	0
1905	62.1	167	82	29.4	1	1	0	1	1	1	8	2	0	0	0	0	0	0	0	0	0	0	1	0	0
1906	62.4	157	53	21.5	2	1	0	0	1	1	12	3	0	0	1	0	0	0	0	0	0	0	1	0	0
1907	61.7	152	70	30.3	3	2	0	0	0	0	7	2	0	0	1	0	0	0	1	0	0	0	1	0	0
1908	59.1	174	120	39.64	1	1	0	1	0	1	6	1	0	0	0	0	0	0	1	0	0	0	0	0	0
1909	57.8	161	78	30.09	4	2	0		1	1	6	1	0	1	1	0	0	0	1	0	0	0	1	0	0
1910	60.1	163	98	36.89	4	2	0	1	0	0	10	2	0	0	0	0	0	0	1	1	0	0	1	0	0
1911	60.5	162	75	28.58	4	2	0	1	1	0	7	2	0	0	0	0	0	0	0	0	1	0	1	0	0
1912	66	163	70	26.35	2	1	0	0	1	1	4	1	0	0	0	0	0	0	0	0	0	0	1	0	0
1913	58	159	72	28.48	3	2	0	2	0	0	8	2	0	0	0	1	0	0	1	0	0	0	1	0	0
1914
1915	59	168	90	31.89	4	2	0	0	1	1	6	1	0	0	0	0	0	0	1	0	0	0	1	1	0
1916
1918
1919
1920
1921	64.5	160	69	26.95	1	1	1	0	0	1	4	1	0	0	0	0	0	0	1	0	0	0	0	0	0
1922	66	164	72	26.77	0	0	0	1	1	1	6	1	0	0	0	0	0	0	0	0	0	0	0	0	0
1923	61.6	155	65	27.06	1	1	0	2	0	1	11	2	0	0	0	1	0	0	0	0	0	0	0	0	0
1924
1925	61.1	147	69	31.93	5	3	0	0	0	1	6	1	0	0	1	0	0	0	1	1	0	0	1	0	0
1926	61	154	86	36.26	4	2	0	0	1	1	7	2	0	0	1	0	1	0	1	0	0	0	1	0	0
1927
1928	65.6	159	80	31.64	1	1	0	1	0	1	13	3	0	0	0	0	0	0	0	0	0	0	1	0	0
1929	62.6	155	56	23.31	1	1	0	0	1	0	7	2	0	0	0	0	0	0	1	0	0	0	0	0	0
1930	60.8	151	74	32.45	1	1	0	0	0	1	8	2	0	0	0	0	0	0	0	1	0	0	0	0	0
1931	60.2	154	70	29.52	2	1	0	0	1	1	7	2	0	0	0	0	0	0	1	0	0	0	1	0	0
1932	64.5	163	90	33.87	5	3	0	0	0	1	13	3	0	1	1	0	0	0	0	0	0	0	1	0	0
1933	60.2	162	80	30.48	1	1	0	0	1	0	9	2	0	0	0	0	0	0	0	0	0	0	1	0	0
1934	67.2	164	59	21.94	2	1	0	0	1	1	5	1	0	0	1	0	0	0	0	0	0	0	1	0	0
1935	59.9	151	65	28.51	3	2	0	0	1	1	7	2	0	0	1	0	0	0	1	0	0	0	1	0	0
1936	66.3	160	75	29.3	3	2	0	1	1	1	9	2	0	0	1	0	0	0	1	0	0	0	1	0	0
1937	63.6	152	57	24.67	1	1	1	1	1	0	5	1	0	0	0	0	0	0	0	0	0	0	1	0	0
1938	61.4		64		1	1	0	0	1	1	6	1	0	0	1	0	0	0	0	0	0	0	0	0	0
1939	64.1	154	58	24.46	1	1	0	0	1	1	6	1	0	0	0	0	0	0	1	0	0	0	0	0	0
1940	61.8	160	62	24.22	2	1	2	1	1	1	7	2	0	0	0	0	0	0	0	0	0	0	1	0	0
1941
1942	63.3	163	62	23.34	2	1	0	0	0	1	6	1	0	0	1	0	0	0	0	0	0	0	1	0	0
1943	65.8	160	55	21.48	0	0	0	1	1	1	8	2	0	0	0	0	0	0	0	0	0	0	0	0	0
1944	60.2	158	60	24.03	0	0	0	1	1	1	7	2	0	0	0	0	0	0	0	0	0	0	0	0	0
1946	64.7		68		3	2			1	0	11	2	0	0	1	0	0	0	1	0	0	0	1	0	0
1947	60.2	164	67	24.91	3	2	0	1	1	1	7	2	0	0	1	0	0	0	1	0	0	0	1	0	0
1948	65.7	157	80	32.46	6	3	0	0	1	1	9	2	0	0	1	0	0	0	1	1	0	0	1	0	0
1949	58.2	156	62	25.48	2	1	0	0	0	1	14	3	0	0	1	0	0	0	1	0	0	0	0	0	0
1950	57.8	158	78	31.24	5	3	0	1	1	1	7	2	0	0	1	0	0	0	1	1	0	0	1	0	0
1951	60.7	156	79	32.46	6	3	0	0	0	1	9	2	0	0	1	0	0	0	1	1	0	0	1	0	0
1952	64.7	157	62	25.15	1	1	0	0	0	1	8	2	0	0	0	0	0	0	0	0	0	0	1	0	0
1953
1954	60.5	168	73	25.86	0	0	0	0	1	0	7	2	0	0	0	0	0	0	0	0	0	0	0	0	0
1955	62.5	165	58	21.3	3	2	0	0	0	1	7	2	0	0	1	0	1	0	0	0	0	0	1	0	0
1956	60.3	156	97	39.86	4	2	0	1	1	1	6	1	0	0	0	0	0	0	1	1	0	0	1	0	0
1957
1958	66.5	161	77	29.71	1	1	0	0	1	1	7	2	0	0	0	0	0	0	1	0	0	0	0	0	0
1959
1960	66.2	162	102	38.87	3	2	0	2	0	1	7	2	0	0	0	0	0	0	1	0	0	0	1	0	0
1961	63.5		62		0	0	0	1	1	1	7	2	0	0	0	0	0	0	0	0	0	0	0	0	0
1963	58.9		55		3	2	0	1	0	1	12	3	0	0	1	0	0	0	1	0	0	0	1	0	0
1965	61.4		70		1	1	0	1	1	0	7	2	0	0	0	0	0	0	0	0	0	0	1	0	0
1966	62.5	164	89	33.09	1	1	0	0	0	1	6	1	0	0	0	0	0	0	1	0	0	0	0	0	0
1967	62.2	167	102	36.57	2	1	0	0	0	0	7	2	0	0	1	0	0	0	1	0	0	0	0	0	0
1968	64.2	160	85	33.2	6	3	0	0	1	1	4	1	0	0	1	1	0	0	1	0	1	0	1	0	0
1969	65.8	165	68	24.98	1	1	0	0	1	1	11	2	0	0	0	0	0	0	1	0	0	0	0	0	0
1970	60.6	162	80	30.48	1	1	0	0	0	1	7	2	0	0	0	0	0	0	0	0	0	1	0	0	0
1971	61.1	155	79	32.88	3	2	0	1	1	1	5	1	0	0	1	0	0	0	1	0	0	0	1	0	0
1972	62	165	72	26.45	1	1	0	1	1	0	4	1	0	0	0	0	0	0	0	1	0	0	0	0	0
1973	62.5	156	57	23.42	8	3	0	0	1	1	12	3	0	0	1	0	0	0	1	0	0	0	1	1	0
1974	60.8	167	70	25.1	1	1	0	1	0	1	5	1	0	0	0	0	0	0	0	0	0	0	1	0	0
1975	61.5	166	72	26.13	2	1	0	0	1	1			0	0	1	0	0	0	0	0	0	0	1	0	0
1976	66.3	166	68	24.68	4	2	0	1	0	1	7	2	0	0	1	0	0	0	1	0	0	0	1	0	0
1977	60.9	164	78	29	2	1	0	1	1	1	10	2	0	0	1	0	0	0	0	0	0	0	1	0	0
1978	59.3	164	65	24.17	2	1	0	1	0	0	10	2	0	0	1	0	0	0	0	0	0	0	1	0	0
1979	66.7	162	103	39.25	5	3	0	0	1		10	2	0	0	0	0	0	0	1	0	0	0	1	0	0
1980	64.3		82		2	1	0	0	0	1	4	1	0	0	1	0	0	0	1	0	0	0	0	0	0
1981	59.4		72				0	1	0	1	7	2	0	0	0	0	0	0	0	0	0	0	0	0	0
1982
1983	62.8	158	73	29.24	2	1	0	1	0	1	7	2	0	0	1	0	0	0	1	0	0	0	0	0	0
1984	61.4	161	62	23.92	1	1	0	0	1	0	10	2	0	0	0	0	0	0	0	1	0	0	0	0	0
1985	61.3	163	72	27.1	3	2	0	0	1	1	7	2	0	0	1	1	0	0	0	0	0	0	1	0	0
1986	58.2	161	58	22.38	0	0	0	1	0	1	6	1	0	0	0	0	0	0	0	0	0	0	0	0	0
1987	63	160	49	19.14	5	3	0	0	1	1	7	2	0	0	1	0	0	0	1	0	0	0	1	0	0
1988
1989	62.6	169	65	22.76	2	1	0	0	1	1	10	2	0	0	1	0	0	0	0	0	0	0	0	0	0
1990	66.7	159	65	25.71	3	2	0	0	0	1	7	2	0	0	0	0	0	0	0	0	0	0	1	1	0
1991	65.2	167	80	28.69	3	2	0	0		1	7	2	0	0	0	0	0	0	1	0	1	0	0	0	0
1992	58.8	153	66	28.19	0	0	0	0	0	1	6	1	0	0	0	0	0	0	0	0	0	0	0	0	0
1993
1994	62.3	162	62	23.62	1	1	0	1	1	1	7	2	0	0	0	0	0	1	0	0	0	0	0	0	0
1995	60.9	169	64	22.41	1	1	0	1	0	1	7	2	0	0	0	0	0	0	0	0	0	0	1	0	0
1996	66.2	157	80	32.46			0	0	1	0	7	2	0	0	0	0	0	0	0	0	0	0	0	0	0
1997
1998	59.1	162	99	37.72	3	2	0	2	0	1			0	0	1	0	0	0	0	0	0	0	1	0	0
1999	61.9	160	83	32.42	2	1	2	2	0	1	6	1	0	0	1	0	0	0	1	0	0	0	0	0	0
2000	59.9	157	66	26.78	1	1	0	1	1		7	2	0	0	1	0	0	0	0	0	0	0	0	0	0
2001
2002
2003	63.6	162	65	24.77	1	1	0	0	1	1	7	2	0	0	0	0	0	0	0	0	0	0	1	0	0
2004	67	168	74	26.22	1	1	0	1	1	0	10	2	0	0	0	0	0	0	0	0	0	0	1	0	0
2005
2006	65.9	163	70	26.35	3	2	0	0	0	1	7	2	0	1	0	0	0	1	0	0	0	0	0	0	0
2007
2008	58.1	164	105	39.04	3	2	0	0	0	1	4	1	0	1	0	0	0	0	1	0	0	0	0	0	1
2009	67.3	157	69	27.99	4	2	0	0	1	0	10	2	0	0	1	0	0	0	1	0	0	0	1	0	0
2010	58.9	159	66	26.11	1	1	0	1	1	1	7	2	0	0	0	0	0	0	0	0	0	0	1	0	0
2011	59.1	162	93	35.44			0		0	1	4	1	0	0	0	0	0	0	0	0	0	0	0	0	0
2012	65.3	160	62	24.22	0	0	1	1	1	1	7	2	0	0	0	0	0	0	0	0	0	0	0	0	0
2013	58.8	161	75	28.93	1	1	0	0	0	1	7	2	0	0	0	0	0	0	0	0	0	0	1	0	0
2014	63.8	156	73	30	2	1	0	0	1	0			0	0	0	0	0	0	0	1	0	0	1	0	0
2015	64.2		92		2	1	0	0	0	1	7	2	0	0	1	0	0	0	0	0	0	0	0	0	0
2016	64.1	165	68	24.98	1	1	0	1	1	0	7	2	0	0	0	0	0	0	0	0	0	0	1	0	0
2017	63.1	164	90	33.46	1	1	0	0	1	1	5	1	0	0	1	0	0	0	0	0	0	0	0	0	0
2018	58	159	57	22.55	4	2	0	1	1	1	4	1	0	0	1	0	0	0	1	0	0	0	1	0	0
2019	57.4				1	1			0	1	8	2	0	0	0	0	0	0	0	0	0	0	1	0	0
2020	62.4	163	76	28.6	1	1	0	0	1	1	7	2	0	0	1	0	0	0	0	0	0	0	0	0	0
2021	65.8	158	69	27.64	1	1	0	1	0	1	14	3	0	0	1	0	0	0	0	0	0	0	0	0	0
2022	65.9	157	80	32.46	2	1	0	1	1	1	9	2	0	0	0	0	0	0	1	0	0	0	1	0	0
2023	65.8	154	68	28.67	0	0	0	1	1	1	5	1	0	0	0	0	0	0	0	0	0	0	0	0	0
2024	61.1	152	54	23.37	5	3	0	1	0	0	16	3	0	0	1	0	0	0	0	1	0	0	1	0	0
2025	64.3	164	98	36.44	2	1	0	0	0	0	14	3	0	0	0	0	0	0	1	0	0	0	0	0	0
2026	61.8	147	53	24.53	4	2	0	0	1	0	6	1	0	0	0	0	0	0	1	0	0	0	1	0	0
2027	60.9	164	75	27.89	5	3	0	0	1	1	6	1	0	1	0	0	0	0	1	1	0	0	1	0	1
2028	67.2	152	60	25.97	3	2	0	0	1	0	19	3	0	0	0	0	0	0	1	1	0	0	1	0	0
2029	62.9	165	81	29.75	1	1	0	1	1	1			0	0	0	0	0	0	1	0	0	0	0	0	0
2030	62.2	163	60	22.58	3	2	0	1	1	1	7	2	0	0	1	0	0	0	0	0	0	0	1	0	0
2031	64.3	156	66	27.12	0	0	1	1	0	1	10	2	0	0	0	0	0	0	0	0	0	0	0	0	0
2032	61.3	161	80	30.86	2	1	0	1	1	0	7	2	0	0	0	0	0	0	0	0	0	0	1	0	0
2033	63.4	168	66	23.38	0	0	0	1	1	1	4	1	0	0	0	0	0	0	0	0	0	0	0	0	0
2034	65.7	162	75	28.58	3	2	0	0	0	1	6	1	0	0	1	0	0	0	1	0	0	0	1	0	0
2035	61	170	86	29.76			0	1	1	1	6	1	0	0	0	0	0	0	0	0	0	0	0	0	0
2036	59.1	163	67	25.22	3	2	0	1	0	1	7	2	0	0	1	0	0	0	0	0	0	0	1	0	0
2037	67.1	152	80	34.63	1	1	0	0	0	1	7	2	0	0	0	0	0	0	0	1	0	0	0	0	0
2038
2039	65.5		55		3	2	0	0	1	0	12	3	0	0	1	0	0	0	0	0	0	0	0	0	0
2040	57.9	159	88	34.81	0	0	0	0	0	1	8	2	0	0	0	0	0	0	0	0	0	0	0	0	0
2041
2042	59.7	168	79	27.99	1	1	0	0	1	1	13	3	0	0	1	0	0	0	0	0	0	0	0	0	0
2043	67.3	158	63	25.24	1	1	0	1	1	0	7	2	0	0	0	0	0	0	0	0	0	0	1	0	0
2044	66.8	155	66	27.47	0	0	0	0	0	0	7	2	0	0	0	0	0	0	0	0	0	0	0	0	0
2045	66.7	168	78	27.64	3	2	0	0	0	1	11	2	0	1	0	0	0	0	0	0	0	0	1	0	0
2047
2048	61.4		72		1	1	0	1	0	0	7	2	0	0	1	0	0	0	0	0	0	0	0	0	0
2049	66.3	160	90	35.16	6	3	0		0	1	9	2	0	0	1	0	0	0	1	0	1	0	1	0	0
2050	66.7	161	72	27.78	3	2	0	0	1	1	7	2	0	0	1	0	0	0	1	0	0	0	0	0	1
2051
2052	67.3	158	52	20.83	2	1	0	0	1	0	8	2	0	0	1	0	0	0	0	0	0	0	1	0	0
2053	63.5	160	73	28.52	2	1	0	1	1	1	11	2	0	0	1	0	0	0	1	0	0	0	0	0	0
2054	63	166	86	31.21	4	2	0	1	0	1	7	2	0	0	1	0	0	0	1	0	0	0	1	0	0
2055	62.6	158	64	25.64	5	3	0	0	0	0	6	1	0	0	1	0	0	0	1	0	0	0	1	1	0
2056	63.3	164	67	24.91	0	0	0	0	0	1	6	1	0	0	0	0	0	0	0	0	0	0	0	0	0
2057	67.2	155	63	26.22	4	2	0	0	1	0	6	1	0	0	1	0	0	1	1	0	0	0	0	0	0
2058	65.2	152	70	30.3	4	2	0	0	1	1	7	2	0	0	1	0	0	0	1	0	0	0	1	0	0
2059	58.7	154	60	25.3	0	0	0	1	1		5	1	0	0	0	0	0	0	0	0	0	0	0	0	0
2060	60.1	162	67	25.53	2	1	0	0	1	1	4	1	0	0	1	0	0	0	0	0	0	0	0	0	0
2061	57.9		78		2	1	0	0	1	1	7	2	0	0	1	0	0	0	0	0	0	0	1	0	0
2062	63.9	163	63	23.71	1	1	0	1	1	0	10	2	0	0	0	0	0	0	1	0	0	0	0	0	0
2063	65.5	150	48	21.33	4	2	0	1	1	0	7	2	0	0	1	0	0	0	0	1	0	0	1	0	0
2065	58.4	168	60	21.26	1	1	0	1	1	0	7	2	0	0	0	0	0	0	0	1	0	0	0	0	0
2066	58.9	162	73	27.82	1	1	0	0	1	1	7	2	0	0	0	0	0	0	0	0	0	0	1	0	0
2067	64.3	169	100	35.01	5	3	0	0	0	0	8	2	0	0	1	1	0	0	1	1	0	0	0	0	0
2068	62.1	155	64	26.64	6	3	2	0	1	1	7	2	0	1	1	0	0	0	1	0	0	0	1	0	0
2069	61.2	153	70	29.9	1	1	0	1	1	1	7	2	0	0	1	0	0	0	0	0	0	0	0	0	0
2070
2071	63.7	158	55	22.03	1	1	1	0	0	0	7	2	0	0	0	0	0	0	0	0	0	0	1	0	0
2072	58.3	159	93	36.79	0	0	0	0	1	1	4	1	0	0	0	0	0	0	0	0	0	0	0	0	0
2073
2074	60.2	168	60	21.26	2	1	0	1	0	1	5	1	0	1	0	0	0	0	1	0	0	0	0	0	0
2075	59.1	154	61	25.72	3	2	0	1	1	1	7	2	0	0	0	0	0	0	1	1	0	0	1	0	0
2076	65.7	165	85	31.22	0	0	0	0	0	1	9	2	0	0	0	0	0	0	0	0	0	0	0	0	0
2077	65	157	75	30.43	2	1	0	1	1	0	6	1	0	0	1	0	0	0	1	0	0	0	0	0	0
2078	60.5		96		2	1	0	1	0	1	16	3	0	0	0	0	1	0	1	0	0	0	0	0	0
2079	66.3	155	50	20.81	0	0	0	1	0	0	15	3	0	0	0	0	0	0	0	0	0	0	0	0	0
2080	63.2	169	70	24.51	1	1	2	1	1	0	9	2	0	0	1	0	0	0	0	0	0	0	0	0	0
2081	57.5	164	85	31.6	3	2	0	0	1	1	10	2	0	0	1	0	0	0	1	0	0	0	0	0	0
2082	58.6	167	63	22.59	3	2	0	0	0	1	7	2	0	0	0	0	0	0	0	0	1	0	1	0	0
2083	59.8	163	70	26.35	2	1	0	1	1	1	9	2	0	0	0	0	0	0	1	0	0	0	0	0	0
2084	65.6	163	80	30.11	4	2	0	1	1	1	9	2	0	0	1	0	0	0	1	0	0	0	1	0	0
2085	58	158	53	21.23	1	1	1	0	1	0	9	2	0	0	0	0	0	0	0	0	0	0	1	0	0
2086
2087	66.1	154	55	23.19	3	2	0	0	1	1	12	3	0	0	1	0	0	0	1	0	0	0	0	0	0
2088	59.2	170	82	28.37	3	2	0	0	1	0	6	1	0	0	1	0	0	0	0	1	0	0	1	0	0
2089	64.7	155	57	23.73	2	1	0	1	1	1	7	2	0	0	0	0	0	0	0	0	0	0	1	1	0
2090	60.3	158	55	22.03	2	1	0	1	1	1	17	3	0	0	1	0	0	0	0	0	0	0	1	0	0
2091	65	150	69	30.67	5	3	0	0	0	0	9	2	0	0	1	0	0	1	1	1	0	1	0	0	0
2092	59.9	161	55	21.22	0	0	0	0	1	1	7	2	0	0	0	0	0	0	0	0	0	0	0	0	0
2093
2094	61.7	153	63	26.91	2	1	0	0	1	1	7	2	0	0	1	0	0	0	1	0	0	0	0	0	0
2095	57.7	167	90	32.27	2	1	0	1	0	1	7	2	0	0	1	0	0	0	1	0	0	0	0	0	0
2096	60.3	164	83	30.86	3	2	0	0	1	1	13	3	0	1	1	0	0	0	0	0	0	0	1	0	0
2097	64	156	56	23.01	1	1	0	1	1	0	5	1	0	0	1	0	0	0	0	0	0	0	0	0	0
2098	66.8	171	60	20.52	1	1	0	0	1	0	6	1	0	0	1	0	0	0	0	0	0	0	0	0	0
2099	65	152	89	38.52	2	1	0	0	1	1	15	3	0	0	1	0	0	0	1	0	0	0	0	0	0
2100	63.5	150	65	28.89	2	1	0	0	0	1	10	2	0	0	1	0	0	0	1	0	0	0	0	0	0
2101
2102
2103
[truncated: 11,623 more rows]
